# Supplementary material for: Min waves without MinC can pattern FtsA-anchored FtsZ filaments on model membranes
Source: Commun Biol. 2022 Jul 7;5:675. doi: 10.1038/s42003-022-03640-1 (PMC9262947; doi:10.1038/s42003-022-03640-1)
Supplement: Supplementary file 11 — Supplementary Data 1 [file 42003_2022_3640_MOESM11_ESM.xlsx]

## Sheet: Source Data LC-MS
Source data for LC-MS/MS: Data represent integrated peak area values for the indicated fragment ions
These data obtained with the internal standard QconCAT were used to quantify the concentration of peptides from cell-free expressed proteins
Protein Name	Peptide Sequence	Peptide Modified Sequence	Fragment Ion	Area
QconCAT2b	AYADTVER	AYADTVER	y6	10
QconCAT2b	AYADTVER	AYADTVER	y6	8532
QconCAT2b	AYADTVER	AYADTVER	y6	24448
QconCAT2b	AYADTVER	AYADTVER	y6	26802
QconCAT2b	AYADTVER	AYADTVER	y6	37326			Mathematica script used to obtain the concentration of the proteins of interest:
QconCAT2b	AYADTVER	AYADTVER	y6	55073
QconCAT2b	AYADTVER	AYADTVER	y6	45909			dat=Import["D:\\INSERTFILELOCATION\\FILENAME.csv"];
QconCAT2b	AYADTVER	AYADTVER	y6	29835
QconCAT2b	AYADTVER	AYADTVER	y6	55222			datx=Transpose[Join[Transpose[dat],{Table[i,{i,Length[dat]}]}]];
QconCAT2b	AYADTVER	AYADTVER	y6	76
QconCAT2b	AYADTVER	AYADTVER	y6	13376			proteinnames=DeleteDuplicates[datx[[All,1]]][[2;;-1]];
QconCAT2b	AYADTVER	AYADTVER	y6	31742				%//TableForm
QconCAT2b	AYADTVER	AYADTVER	y6	53883
QconCAT2b	AYADTVER	AYADTVER	y6	43183			replicates=DeleteDuplicates[datx[[All,5]]][[2;;-1]];
QconCAT2b	AYADTVER	AYADTVER	y6	65723				%//TableForm
QconCAT2b	AYADTVER	AYADTVER	y6	100873
QconCAT2b	AYADTVER	AYADTVER	y6	133362			statsratio=
QconCAT2b	AYADTVER	AYADTVER	y6	129981				Partition[Reap[Do[
QconCAT2b	AYADTVER	AYADTVER	y6	103					For[i=1,i<=Length[proteinnames],i++,
QconCAT2b	AYADTVER	AYADTVER	y6	15205					sel=SplitBy[Select[Select[datx,#[[1]]==proteinnames[[i]]&],#[[5]]==replicates[[j]]&],#[[3]]&];
QconCAT2b	AYADTVER	AYADTVER	y6	37723					selx=Table[Partition[sel[[k]],Length[sel[[k]]]/2],{k,Length[sel]}];
QconCAT2b	AYADTVER	AYADTVER	y6	36629					N14=Table[Total[selx[[k,1]][[All,-2]]],{k,Length[selx]}];
QconCAT2b	AYADTVER	AYADTVER	y6	55615					N15=Table[Total[selx[[k,2]][[All,-2]]],{k,Length[selx]}];
QconCAT2b	AYADTVER	AYADTVER	y6	15596					Sow[N14/N15]],{j,Length[replicates]}]][[-1,1]],Length[proteinnames]];
QconCAT2b	AYADTVER	AYADTVER	y6	89526
QconCAT2b	AYADTVER	AYADTVER	y6	97026			peptidenames={"minD","ftsA","minE","ribosomal protein S4", "ribosomal protein L6", "ribosomal protein S1"};
QconCAT2b	AYADTVER	AYADTVER	y6	110104			Length[peptidenames]
QconCAT2b	AYADTVER	AYADTVER	y6	85099
QconCAT2b	AYADTVER	AYADTVER	y6	126180			c=Table[2/Mean[{statsratio[[i,1,-2]],statsratio[[i,1,-3]]}],{i,Length[statsratio]}]//N (*calculate concentrations based on 2uM ribosomal core proteins*)
QconCAT2b	AYADTVER	AYADTVER	y6	158486
QconCAT2b	AYADTVER	AYADTVER	y5	3			concentrations=Table[c[[i]]*statsratio[[i,1]],{i,Length[statsratio]}];
QconCAT2b	AYADTVER	AYADTVER	y5	1921			%//TableForm
QconCAT2b	AYADTVER	AYADTVER	y5	5517
QconCAT2b	AYADTVER	AYADTVER	y5	6063
QconCAT2b	AYADTVER	AYADTVER	y5	8353
QconCAT2b	AYADTVER	AYADTVER	y5	12205
QconCAT2b	AYADTVER	AYADTVER	y5	10506
QconCAT2b	AYADTVER	AYADTVER	y5	6246
QconCAT2b	AYADTVER	AYADTVER	y5	12368
QconCAT2b	AYADTVER	AYADTVER	y5	1
QconCAT2b	AYADTVER	AYADTVER	y5	3079
QconCAT2b	AYADTVER	AYADTVER	y5	6917
QconCAT2b	AYADTVER	AYADTVER	y5	12151
QconCAT2b	AYADTVER	AYADTVER	y5	9509	}
QconCAT2b	AYADTVER	AYADTVER	y5	14718
QconCAT2b	AYADTVER	AYADTVER	y5	22069
QconCAT2b	AYADTVER	AYADTVER	y5	27829
QconCAT2b	AYADTVER	AYADTVER	y5	28090
QconCAT2b	AYADTVER	AYADTVER	y5	1
QconCAT2b	AYADTVER	AYADTVER	y5	3621
QconCAT2b	AYADTVER	AYADTVER	y5	8545
QconCAT2b	AYADTVER	AYADTVER	y5	8083
QconCAT2b	AYADTVER	AYADTVER	y5	12499
QconCAT2b	AYADTVER	AYADTVER	y5	3623
QconCAT2b	AYADTVER	AYADTVER	y5	19917
QconCAT2b	AYADTVER	AYADTVER	y5	22228
QconCAT2b	AYADTVER	AYADTVER	y5	23892
QconCAT2b	AYADTVER	AYADTVER	y5	19282
QconCAT2b	AYADTVER	AYADTVER	y5	28596
QconCAT2b	AYADTVER	AYADTVER	y5	35913
QconCAT2b	AYADTVER	AYADTVER	y2	6
QconCAT2b	AYADTVER	AYADTVER	y2	195
QconCAT2b	AYADTVER	AYADTVER	y2	547
QconCAT2b	AYADTVER	AYADTVER	y2	850
QconCAT2b	AYADTVER	AYADTVER	y2	1056
QconCAT2b	AYADTVER	AYADTVER	y2	1581
QconCAT2b	AYADTVER	AYADTVER	y2	1247
QconCAT2b	AYADTVER	AYADTVER	y2	870
QconCAT2b	AYADTVER	AYADTVER	y2	1629
QconCAT2b	AYADTVER	AYADTVER	y2	2
QconCAT2b	AYADTVER	AYADTVER	y2	453
QconCAT2b	AYADTVER	AYADTVER	y2	854
QconCAT2b	AYADTVER	AYADTVER	y2	1480
QconCAT2b	AYADTVER	AYADTVER	y2	1283
QconCAT2b	AYADTVER	AYADTVER	y2	1692
QconCAT2b	AYADTVER	AYADTVER	y2	2842
QconCAT2b	AYADTVER	AYADTVER	y2	3488
QconCAT2b	AYADTVER	AYADTVER	y2	3235
QconCAT2b	AYADTVER	AYADTVER	y2	16
QconCAT2b	AYADTVER	AYADTVER	y2	539
QconCAT2b	AYADTVER	AYADTVER	y2	1074
QconCAT2b	AYADTVER	AYADTVER	y2	1021
QconCAT2b	AYADTVER	AYADTVER	y2	1493
QconCAT2b	AYADTVER	AYADTVER	y2	526
QconCAT2b	AYADTVER	AYADTVER	y2	2385
QconCAT2b	AYADTVER	AYADTVER	y2	2802
QconCAT2b	AYADTVER	AYADTVER	y2	2998
QconCAT2b	AYADTVER	AYADTVER	y2	2309
QconCAT2b	AYADTVER	AYADTVER	y2	3518
QconCAT2b	AYADTVER	AYADTVER	y2	4443
QconCAT2b	AYADTVER	AYADTVER	b2	6
QconCAT2b	AYADTVER	AYADTVER	b2	4887
QconCAT2b	AYADTVER	AYADTVER	b2	12567
QconCAT2b	AYADTVER	AYADTVER	b2	14154
QconCAT2b	AYADTVER	AYADTVER	b2	18825
QconCAT2b	AYADTVER	AYADTVER	b2	28462
QconCAT2b	AYADTVER	AYADTVER	b2	23946
QconCAT2b	AYADTVER	AYADTVER	b2	16241
QconCAT2b	AYADTVER	AYADTVER	b2	29842
QconCAT2b	AYADTVER	AYADTVER	b2	15
QconCAT2b	AYADTVER	AYADTVER	b2	7570
QconCAT2b	AYADTVER	AYADTVER	b2	17102
QconCAT2b	AYADTVER	AYADTVER	b2	28914
QconCAT2b	AYADTVER	AYADTVER	b2	23153
QconCAT2b	AYADTVER	AYADTVER	b2	33450
QconCAT2b	AYADTVER	AYADTVER	b2	53398
QconCAT2b	AYADTVER	AYADTVER	b2	67549
QconCAT2b	AYADTVER	AYADTVER	b2	68506
QconCAT2b	AYADTVER	AYADTVER	b2	36
QconCAT2b	AYADTVER	AYADTVER	b2	7929
QconCAT2b	AYADTVER	AYADTVER	b2	19796
QconCAT2b	AYADTVER	AYADTVER	b2	18386
QconCAT2b	AYADTVER	AYADTVER	b2	28829
QconCAT2b	AYADTVER	AYADTVER	b2	8059
QconCAT2b	AYADTVER	AYADTVER	b2	46588
QconCAT2b	AYADTVER	AYADTVER	b2	49792
QconCAT2b	AYADTVER	AYADTVER	b2	55766
QconCAT2b	AYADTVER	AYADTVER	b2	43700
QconCAT2b	AYADTVER	AYADTVER	b2	65356
QconCAT2b	AYADTVER	AYADTVER	b2	81970
QconCAT2b	AYADTVER	AYADTVER	b3	4
QconCAT2b	AYADTVER	AYADTVER	b3	956
QconCAT2b	AYADTVER	AYADTVER	b3	2658
QconCAT2b	AYADTVER	AYADTVER	b3	2475
QconCAT2b	AYADTVER	AYADTVER	b3	3945
QconCAT2b	AYADTVER	AYADTVER	b3	5502
QconCAT2b	AYADTVER	AYADTVER	b3	4606
QconCAT2b	AYADTVER	AYADTVER	b3	3038
QconCAT2b	AYADTVER	AYADTVER	b3	5520
QconCAT2b	AYADTVER	AYADTVER	b3	1
QconCAT2b	AYADTVER	AYADTVER	b3	1415
QconCAT2b	AYADTVER	AYADTVER	b3	3242
QconCAT2b	AYADTVER	AYADTVER	b3	5613
QconCAT2b	AYADTVER	AYADTVER	b3	4413
QconCAT2b	AYADTVER	AYADTVER	b3	6709
QconCAT2b	AYADTVER	AYADTVER	b3	9480
QconCAT2b	AYADTVER	AYADTVER	b3	12351
QconCAT2b	AYADTVER	AYADTVER	b3	12574
QconCAT2b	AYADTVER	AYADTVER	b3	17
QconCAT2b	AYADTVER	AYADTVER	b3	1725
QconCAT2b	AYADTVER	AYADTVER	b3	3671
QconCAT2b	AYADTVER	AYADTVER	b3	3769
QconCAT2b	AYADTVER	AYADTVER	b3	4954
QconCAT2b	AYADTVER	AYADTVER	b3	1498
QconCAT2b	AYADTVER	AYADTVER	b3	8758
QconCAT2b	AYADTVER	AYADTVER	b3	9054
QconCAT2b	AYADTVER	AYADTVER	b3	10204
QconCAT2b	AYADTVER	AYADTVER	b3	8217
QconCAT2b	AYADTVER	AYADTVER	b3	12104
QconCAT2b	AYADTVER	AYADTVER	b3	15149
QconCAT2b	AYADTVER	AYADTVER	b6	0
QconCAT2b	AYADTVER	AYADTVER	b6	61
QconCAT2b	AYADTVER	AYADTVER	b6	96
QconCAT2b	AYADTVER	AYADTVER	b6	108
QconCAT2b	AYADTVER	AYADTVER	b6	110
QconCAT2b	AYADTVER	AYADTVER	b6	256
QconCAT2b	AYADTVER	AYADTVER	b6	166
QconCAT2b	AYADTVER	AYADTVER	b6	102
QconCAT2b	AYADTVER	AYADTVER	b6	229
QconCAT2b	AYADTVER	AYADTVER	b6	0
QconCAT2b	AYADTVER	AYADTVER	b6	47
QconCAT2b	AYADTVER	AYADTVER	b6	130
QconCAT2b	AYADTVER	AYADTVER	b6	162
QconCAT2b	AYADTVER	AYADTVER	b6	174
QconCAT2b	AYADTVER	AYADTVER	b6	211
QconCAT2b	AYADTVER	AYADTVER	b6	332
QconCAT2b	AYADTVER	AYADTVER	b6	649
QconCAT2b	AYADTVER	AYADTVER	b6	420
QconCAT2b	AYADTVER	AYADTVER	b6	7
QconCAT2b	AYADTVER	AYADTVER	b6	58
QconCAT2b	AYADTVER	AYADTVER	b6	137
QconCAT2b	AYADTVER	AYADTVER	b6	140
QconCAT2b	AYADTVER	AYADTVER	b6	181
QconCAT2b	AYADTVER	AYADTVER	b6	77
QconCAT2b	AYADTVER	AYADTVER	b6	320
QconCAT2b	AYADTVER	AYADTVER	b6	397
QconCAT2b	AYADTVER	AYADTVER	b6	384
QconCAT2b	AYADTVER	AYADTVER	b6	379
QconCAT2b	AYADTVER	AYADTVER	b6	379
QconCAT2b	AYADTVER	AYADTVER	b6	660
QconCAT2b	AYADTVER	AYADTVER	y6	9289
QconCAT2b	AYADTVER	AYADTVER	y6	47148
QconCAT2b	AYADTVER	AYADTVER	y6	26132
QconCAT2b	AYADTVER	AYADTVER	y6	80183
QconCAT2b	AYADTVER	AYADTVER	y6	24352
QconCAT2b	AYADTVER	AYADTVER	y6	22428
QconCAT2b	AYADTVER	AYADTVER	y6	21082
QconCAT2b	AYADTVER	AYADTVER	y6	28633
QconCAT2b	AYADTVER	AYADTVER	y6	32923
QconCAT2b	AYADTVER	AYADTVER	y6	17466
QconCAT2b	AYADTVER	AYADTVER	y6	25975
QconCAT2b	AYADTVER	AYADTVER	y6	31800
QconCAT2b	AYADTVER	AYADTVER	y6	67072
QconCAT2b	AYADTVER	AYADTVER	y6	181
QconCAT2b	AYADTVER	AYADTVER	y6	54566
QconCAT2b	AYADTVER	AYADTVER	y6	26092
QconCAT2b	AYADTVER	AYADTVER	y6	41304
QconCAT2b	AYADTVER	AYADTVER	y6	33513
QconCAT2b	AYADTVER	AYADTVER	y6	12756
QconCAT2b	AYADTVER	AYADTVER	y6	96269
QconCAT2b	AYADTVER	AYADTVER	y6	524
QconCAT2b	AYADTVER	AYADTVER	y6	37940
QconCAT2b	AYADTVER	AYADTVER	y6	28883
QconCAT2b	AYADTVER	AYADTVER	y6	12764
QconCAT2b	AYADTVER	AYADTVER	y6	87341
QconCAT2b	AYADTVER	AYADTVER	y6	53498
QconCAT2b	AYADTVER	AYADTVER	y6	66465
QconCAT2b	AYADTVER	AYADTVER	y6	20646
QconCAT2b	AYADTVER	AYADTVER	y6	54637
QconCAT2b	AYADTVER	AYADTVER	y6	10566
QconCAT2b	AYADTVER	AYADTVER	y5	1993
QconCAT2b	AYADTVER	AYADTVER	y5	10240
QconCAT2b	AYADTVER	AYADTVER	y5	5869
QconCAT2b	AYADTVER	AYADTVER	y5	18112
QconCAT2b	AYADTVER	AYADTVER	y5	5536
QconCAT2b	AYADTVER	AYADTVER	y5	4872
QconCAT2b	AYADTVER	AYADTVER	y5	4820
QconCAT2b	AYADTVER	AYADTVER	y5	6588
QconCAT2b	AYADTVER	AYADTVER	y5	7128
QconCAT2b	AYADTVER	AYADTVER	y5	3832
QconCAT2b	AYADTVER	AYADTVER	y5	6429
QconCAT2b	AYADTVER	AYADTVER	y5	7520
QconCAT2b	AYADTVER	AYADTVER	y5	15184
QconCAT2b	AYADTVER	AYADTVER	y5	55
QconCAT2b	AYADTVER	AYADTVER	y5	12137
QconCAT2b	AYADTVER	AYADTVER	y5	5940
QconCAT2b	AYADTVER	AYADTVER	y5	9339
QconCAT2b	AYADTVER	AYADTVER	y5	7917
QconCAT2b	AYADTVER	AYADTVER	y5	3003
QconCAT2b	AYADTVER	AYADTVER	y5	20905
QconCAT2b	AYADTVER	AYADTVER	y5	122
QconCAT2b	AYADTVER	AYADTVER	y5	8915
QconCAT2b	AYADTVER	AYADTVER	y5	6114
QconCAT2b	AYADTVER	AYADTVER	y5	2818
QconCAT2b	AYADTVER	AYADTVER	y5	19667
QconCAT2b	AYADTVER	AYADTVER	y5	11592
QconCAT2b	AYADTVER	AYADTVER	y5	14564
QconCAT2b	AYADTVER	AYADTVER	y5	4526
QconCAT2b	AYADTVER	AYADTVER	y5	12741
QconCAT2b	AYADTVER	AYADTVER	y5	2518
QconCAT2b	AYADTVER	AYADTVER	y2	1163
QconCAT2b	AYADTVER	AYADTVER	y2	5653
QconCAT2b	AYADTVER	AYADTVER	y2	3242
QconCAT2b	AYADTVER	AYADTVER	y2	10529
QconCAT2b	AYADTVER	AYADTVER	y2	3284
QconCAT2b	AYADTVER	AYADTVER	y2	3095
QconCAT2b	AYADTVER	AYADTVER	y2	3052
QconCAT2b	AYADTVER	AYADTVER	y2	3478
QconCAT2b	AYADTVER	AYADTVER	y2	4024
QconCAT2b	AYADTVER	AYADTVER	y2	2353
QconCAT2b	AYADTVER	AYADTVER	y2	3671
QconCAT2b	AYADTVER	AYADTVER	y2	4275
QconCAT2b	AYADTVER	AYADTVER	y2	8343
QconCAT2b	AYADTVER	AYADTVER	y2	34
QconCAT2b	AYADTVER	AYADTVER	y2	7096
QconCAT2b	AYADTVER	AYADTVER	y2	3312
QconCAT2b	AYADTVER	AYADTVER	y2	5604
QconCAT2b	AYADTVER	AYADTVER	y2	4653
QconCAT2b	AYADTVER	AYADTVER	y2	1701
QconCAT2b	AYADTVER	AYADTVER	y2	11550
QconCAT2b	AYADTVER	AYADTVER	y2	106
QconCAT2b	AYADTVER	AYADTVER	y2	5310
QconCAT2b	AYADTVER	AYADTVER	y2	3835
QconCAT2b	AYADTVER	AYADTVER	y2	1629
QconCAT2b	AYADTVER	AYADTVER	y2	10798
QconCAT2b	AYADTVER	AYADTVER	y2	6841
QconCAT2b	AYADTVER	AYADTVER	y2	7959
QconCAT2b	AYADTVER	AYADTVER	y2	2941
QconCAT2b	AYADTVER	AYADTVER	y2	6939
QconCAT2b	AYADTVER	AYADTVER	y2	1413
QconCAT2b	AYADTVER	AYADTVER	b2	4918
QconCAT2b	AYADTVER	AYADTVER	b2	24488
QconCAT2b	AYADTVER	AYADTVER	b2	13044
QconCAT2b	AYADTVER	AYADTVER	b2	41249
QconCAT2b	AYADTVER	AYADTVER	b2	12998
QconCAT2b	AYADTVER	AYADTVER	b2	11005
QconCAT2b	AYADTVER	AYADTVER	b2	11028
QconCAT2b	AYADTVER	AYADTVER	b2	15032
QconCAT2b	AYADTVER	AYADTVER	b2	17069
QconCAT2b	AYADTVER	AYADTVER	b2	9030
QconCAT2b	AYADTVER	AYADTVER	b2	13747
QconCAT2b	AYADTVER	AYADTVER	b2	17267
QconCAT2b	AYADTVER	AYADTVER	b2	35780
QconCAT2b	AYADTVER	AYADTVER	b2	71
QconCAT2b	AYADTVER	AYADTVER	b2	28031
QconCAT2b	AYADTVER	AYADTVER	b2	12958
QconCAT2b	AYADTVER	AYADTVER	b2	21870
QconCAT2b	AYADTVER	AYADTVER	b2	18198
QconCAT2b	AYADTVER	AYADTVER	b2	6306
QconCAT2b	AYADTVER	AYADTVER	b2	48305
QconCAT2b	AYADTVER	AYADTVER	b2	294
QconCAT2b	AYADTVER	AYADTVER	b2	19664
QconCAT2b	AYADTVER	AYADTVER	b2	15032
QconCAT2b	AYADTVER	AYADTVER	b2	6470
QconCAT2b	AYADTVER	AYADTVER	b2	44482
QconCAT2b	AYADTVER	AYADTVER	b2	26516
QconCAT2b	AYADTVER	AYADTVER	b2	33959
QconCAT2b	AYADTVER	AYADTVER	b2	10565
QconCAT2b	AYADTVER	AYADTVER	b2	27936
QconCAT2b	AYADTVER	AYADTVER	b2	5407
QconCAT2b	AYADTVER	AYADTVER	b3	1335
QconCAT2b	AYADTVER	AYADTVER	b3	5948
QconCAT2b	AYADTVER	AYADTVER	b3	3487
QconCAT2b	AYADTVER	AYADTVER	b3	10048
QconCAT2b	AYADTVER	AYADTVER	b3	3090
QconCAT2b	AYADTVER	AYADTVER	b3	2553
QconCAT2b	AYADTVER	AYADTVER	b3	2585
QconCAT2b	AYADTVER	AYADTVER	b3	3576
QconCAT2b	AYADTVER	AYADTVER	b3	3981
QconCAT2b	AYADTVER	AYADTVER	b3	2356
QconCAT2b	AYADTVER	AYADTVER	b3	3238
QconCAT2b	AYADTVER	AYADTVER	b3	3867
QconCAT2b	AYADTVER	AYADTVER	b3	7992
QconCAT2b	AYADTVER	AYADTVER	b3	21
QconCAT2b	AYADTVER	AYADTVER	b3	6265
QconCAT2b	AYADTVER	AYADTVER	b3	3378
QconCAT2b	AYADTVER	AYADTVER	b3	5451
QconCAT2b	AYADTVER	AYADTVER	b3	4479
QconCAT2b	AYADTVER	AYADTVER	b3	1650
QconCAT2b	AYADTVER	AYADTVER	b3	11326
QconCAT2b	AYADTVER	AYADTVER	b3	85
QconCAT2b	AYADTVER	AYADTVER	b3	4760
QconCAT2b	AYADTVER	AYADTVER	b3	3567
QconCAT2b	AYADTVER	AYADTVER	b3	1498
QconCAT2b	AYADTVER	AYADTVER	b3	10138
QconCAT2b	AYADTVER	AYADTVER	b3	6152
QconCAT2b	AYADTVER	AYADTVER	b3	8023
QconCAT2b	AYADTVER	AYADTVER	b3	2478
QconCAT2b	AYADTVER	AYADTVER	b3	6727
QconCAT2b	AYADTVER	AYADTVER	b3	1346
QconCAT2b	AYADTVER	AYADTVER	b6	2045
QconCAT2b	AYADTVER	AYADTVER	b6	10782
QconCAT2b	AYADTVER	AYADTVER	b6	5742
QconCAT2b	AYADTVER	AYADTVER	b6	17089
QconCAT2b	AYADTVER	AYADTVER	b6	5139
QconCAT2b	AYADTVER	AYADTVER	b6	4939
QconCAT2b	AYADTVER	AYADTVER	b6	4861
QconCAT2b	AYADTVER	AYADTVER	b6	6417
QconCAT2b	AYADTVER	AYADTVER	b6	7380
QconCAT2b	AYADTVER	AYADTVER	b6	4104
QconCAT2b	AYADTVER	AYADTVER	b6	5963
QconCAT2b	AYADTVER	AYADTVER	b6	7259
QconCAT2b	AYADTVER	AYADTVER	b6	14985
QconCAT2b	AYADTVER	AYADTVER	b6	39
QconCAT2b	AYADTVER	AYADTVER	b6	12464
QconCAT2b	AYADTVER	AYADTVER	b6	5925
QconCAT2b	AYADTVER	AYADTVER	b6	8998
QconCAT2b	AYADTVER	AYADTVER	b6	7675
QconCAT2b	AYADTVER	AYADTVER	b6	3063
QconCAT2b	AYADTVER	AYADTVER	b6	21364
QconCAT2b	AYADTVER	AYADTVER	b6	144
QconCAT2b	AYADTVER	AYADTVER	b6	8899
QconCAT2b	AYADTVER	AYADTVER	b6	6723
QconCAT2b	AYADTVER	AYADTVER	b6	2919
QconCAT2b	AYADTVER	AYADTVER	b6	19773
QconCAT2b	AYADTVER	AYADTVER	b6	11465
QconCAT2b	AYADTVER	AYADTVER	b6	15447
QconCAT2b	AYADTVER	AYADTVER	b6	4952
QconCAT2b	AYADTVER	AYADTVER	b6	11915
QconCAT2b	AYADTVER	AYADTVER	b6	2326
QconCAT2b	YTELLNLVNEEILQLQEK	YTELLNLVNEEILQLQEK	y10	2
QconCAT2b	YTELLNLVNEEILQLQEK	YTELLNLVNEEILQLQEK	y10	100
QconCAT2b	YTELLNLVNEEILQLQEK	YTELLNLVNEEILQLQEK	y10	219
QconCAT2b	YTELLNLVNEEILQLQEK	YTELLNLVNEEILQLQEK	y10	301
QconCAT2b	YTELLNLVNEEILQLQEK	YTELLNLVNEEILQLQEK	y10	349
QconCAT2b	YTELLNLVNEEILQLQEK	YTELLNLVNEEILQLQEK	y10	510
QconCAT2b	YTELLNLVNEEILQLQEK	YTELLNLVNEEILQLQEK	y10	321
QconCAT2b	YTELLNLVNEEILQLQEK	YTELLNLVNEEILQLQEK	y10	284
QconCAT2b	YTELLNLVNEEILQLQEK	YTELLNLVNEEILQLQEK	y10	436
QconCAT2b	YTELLNLVNEEILQLQEK	YTELLNLVNEEILQLQEK	y10	5
QconCAT2b	YTELLNLVNEEILQLQEK	YTELLNLVNEEILQLQEK	y10	115
QconCAT2b	YTELLNLVNEEILQLQEK	YTELLNLVNEEILQLQEK	y10	250
QconCAT2b	YTELLNLVNEEILQLQEK	YTELLNLVNEEILQLQEK	y10	463
QconCAT2b	YTELLNLVNEEILQLQEK	YTELLNLVNEEILQLQEK	y10	347
QconCAT2b	YTELLNLVNEEILQLQEK	YTELLNLVNEEILQLQEK	y10	415
QconCAT2b	YTELLNLVNEEILQLQEK	YTELLNLVNEEILQLQEK	y10	627
QconCAT2b	YTELLNLVNEEILQLQEK	YTELLNLVNEEILQLQEK	y10	773
QconCAT2b	YTELLNLVNEEILQLQEK	YTELLNLVNEEILQLQEK	y10	717
QconCAT2b	YTELLNLVNEEILQLQEK	YTELLNLVNEEILQLQEK	y10	6
QconCAT2b	YTELLNLVNEEILQLQEK	YTELLNLVNEEILQLQEK	y10	164
QconCAT2b	YTELLNLVNEEILQLQEK	YTELLNLVNEEILQLQEK	y10	285
QconCAT2b	YTELLNLVNEEILQLQEK	YTELLNLVNEEILQLQEK	y10	252
QconCAT2b	YTELLNLVNEEILQLQEK	YTELLNLVNEEILQLQEK	y10	451
QconCAT2b	YTELLNLVNEEILQLQEK	YTELLNLVNEEILQLQEK	y10	135
QconCAT2b	YTELLNLVNEEILQLQEK	YTELLNLVNEEILQLQEK	y10	473
QconCAT2b	YTELLNLVNEEILQLQEK	YTELLNLVNEEILQLQEK	y10	644
QconCAT2b	YTELLNLVNEEILQLQEK	YTELLNLVNEEILQLQEK	y10	820
QconCAT2b	YTELLNLVNEEILQLQEK	YTELLNLVNEEILQLQEK	y10	17
QconCAT2b	YTELLNLVNEEILQLQEK	YTELLNLVNEEILQLQEK	y10	0
QconCAT2b	YTELLNLVNEEILQLQEK	YTELLNLVNEEILQLQEK	y10	22
QconCAT2b	YTELLNLVNEEILQLQEK	YTELLNLVNEEILQLQEK	y7	0
QconCAT2b	YTELLNLVNEEILQLQEK	YTELLNLVNEEILQLQEK	y7	40
QconCAT2b	YTELLNLVNEEILQLQEK	YTELLNLVNEEILQLQEK	y7	117
QconCAT2b	YTELLNLVNEEILQLQEK	YTELLNLVNEEILQLQEK	y7	100
QconCAT2b	YTELLNLVNEEILQLQEK	YTELLNLVNEEILQLQEK	y7	132
QconCAT2b	YTELLNLVNEEILQLQEK	YTELLNLVNEEILQLQEK	y7	99
QconCAT2b	YTELLNLVNEEILQLQEK	YTELLNLVNEEILQLQEK	y7	86
QconCAT2b	YTELLNLVNEEILQLQEK	YTELLNLVNEEILQLQEK	y7	118
QconCAT2b	YTELLNLVNEEILQLQEK	YTELLNLVNEEILQLQEK	y7	184
QconCAT2b	YTELLNLVNEEILQLQEK	YTELLNLVNEEILQLQEK	y7	1
QconCAT2b	YTELLNLVNEEILQLQEK	YTELLNLVNEEILQLQEK	y7	40
QconCAT2b	YTELLNLVNEEILQLQEK	YTELLNLVNEEILQLQEK	y7	61
QconCAT2b	YTELLNLVNEEILQLQEK	YTELLNLVNEEILQLQEK	y7	104
QconCAT2b	YTELLNLVNEEILQLQEK	YTELLNLVNEEILQLQEK	y7	101
QconCAT2b	YTELLNLVNEEILQLQEK	YTELLNLVNEEILQLQEK	y7	196
QconCAT2b	YTELLNLVNEEILQLQEK	YTELLNLVNEEILQLQEK	y7	221
QconCAT2b	YTELLNLVNEEILQLQEK	YTELLNLVNEEILQLQEK	y7	255
QconCAT2b	YTELLNLVNEEILQLQEK	YTELLNLVNEEILQLQEK	y7	330
QconCAT2b	YTELLNLVNEEILQLQEK	YTELLNLVNEEILQLQEK	y7	0
QconCAT2b	YTELLNLVNEEILQLQEK	YTELLNLVNEEILQLQEK	y7	39
QconCAT2b	YTELLNLVNEEILQLQEK	YTELLNLVNEEILQLQEK	y7	57
QconCAT2b	YTELLNLVNEEILQLQEK	YTELLNLVNEEILQLQEK	y7	62
QconCAT2b	YTELLNLVNEEILQLQEK	YTELLNLVNEEILQLQEK	y7	130
QconCAT2b	YTELLNLVNEEILQLQEK	YTELLNLVNEEILQLQEK	y7	47
QconCAT2b	YTELLNLVNEEILQLQEK	YTELLNLVNEEILQLQEK	y7	167
QconCAT2b	YTELLNLVNEEILQLQEK	YTELLNLVNEEILQLQEK	y7	225
QconCAT2b	YTELLNLVNEEILQLQEK	YTELLNLVNEEILQLQEK	y7	270
QconCAT2b	YTELLNLVNEEILQLQEK	YTELLNLVNEEILQLQEK	y7	6
QconCAT2b	YTELLNLVNEEILQLQEK	YTELLNLVNEEILQLQEK	y7	1
QconCAT2b	YTELLNLVNEEILQLQEK	YTELLNLVNEEILQLQEK	y7	9
QconCAT2b	YTELLNLVNEEILQLQEK	YTELLNLVNEEILQLQEK	y6	1
QconCAT2b	YTELLNLVNEEILQLQEK	YTELLNLVNEEILQLQEK	y6	101
QconCAT2b	YTELLNLVNEEILQLQEK	YTELLNLVNEEILQLQEK	y6	285
QconCAT2b	YTELLNLVNEEILQLQEK	YTELLNLVNEEILQLQEK	y6	321
QconCAT2b	YTELLNLVNEEILQLQEK	YTELLNLVNEEILQLQEK	y6	312
QconCAT2b	YTELLNLVNEEILQLQEK	YTELLNLVNEEILQLQEK	y6	419
QconCAT2b	YTELLNLVNEEILQLQEK	YTELLNLVNEEILQLQEK	y6	344
QconCAT2b	YTELLNLVNEEILQLQEK	YTELLNLVNEEILQLQEK	y6	209
QconCAT2b	YTELLNLVNEEILQLQEK	YTELLNLVNEEILQLQEK	y6	340
QconCAT2b	YTELLNLVNEEILQLQEK	YTELLNLVNEEILQLQEK	y6	0
QconCAT2b	YTELLNLVNEEILQLQEK	YTELLNLVNEEILQLQEK	y6	96
QconCAT2b	YTELLNLVNEEILQLQEK	YTELLNLVNEEILQLQEK	y6	226
QconCAT2b	YTELLNLVNEEILQLQEK	YTELLNLVNEEILQLQEK	y6	321
QconCAT2b	YTELLNLVNEEILQLQEK	YTELLNLVNEEILQLQEK	y6	299
QconCAT2b	YTELLNLVNEEILQLQEK	YTELLNLVNEEILQLQEK	y6	426
QconCAT2b	YTELLNLVNEEILQLQEK	YTELLNLVNEEILQLQEK	y6	497
QconCAT2b	YTELLNLVNEEILQLQEK	YTELLNLVNEEILQLQEK	y6	734
QconCAT2b	YTELLNLVNEEILQLQEK	YTELLNLVNEEILQLQEK	y6	782
QconCAT2b	YTELLNLVNEEILQLQEK	YTELLNLVNEEILQLQEK	y6	3
QconCAT2b	YTELLNLVNEEILQLQEK	YTELLNLVNEEILQLQEK	y6	130
QconCAT2b	YTELLNLVNEEILQLQEK	YTELLNLVNEEILQLQEK	y6	245
QconCAT2b	YTELLNLVNEEILQLQEK	YTELLNLVNEEILQLQEK	y6	257
QconCAT2b	YTELLNLVNEEILQLQEK	YTELLNLVNEEILQLQEK	y6	380
QconCAT2b	YTELLNLVNEEILQLQEK	YTELLNLVNEEILQLQEK	y6	121
QconCAT2b	YTELLNLVNEEILQLQEK	YTELLNLVNEEILQLQEK	y6	573
QconCAT2b	YTELLNLVNEEILQLQEK	YTELLNLVNEEILQLQEK	y6	509
QconCAT2b	YTELLNLVNEEILQLQEK	YTELLNLVNEEILQLQEK	y6	643
QconCAT2b	YTELLNLVNEEILQLQEK	YTELLNLVNEEILQLQEK	y6	23
QconCAT2b	YTELLNLVNEEILQLQEK	YTELLNLVNEEILQLQEK	y6	1
QconCAT2b	YTELLNLVNEEILQLQEK	YTELLNLVNEEILQLQEK	y6	5
QconCAT2b	YTELLNLVNEEILQLQEK	YTELLNLVNEEILQLQEK	y5	0
QconCAT2b	YTELLNLVNEEILQLQEK	YTELLNLVNEEILQLQEK	y5	48
QconCAT2b	YTELLNLVNEEILQLQEK	YTELLNLVNEEILQLQEK	y5	179
QconCAT2b	YTELLNLVNEEILQLQEK	YTELLNLVNEEILQLQEK	y5	174
QconCAT2b	YTELLNLVNEEILQLQEK	YTELLNLVNEEILQLQEK	y5	221
QconCAT2b	YTELLNLVNEEILQLQEK	YTELLNLVNEEILQLQEK	y5	248
QconCAT2b	YTELLNLVNEEILQLQEK	YTELLNLVNEEILQLQEK	y5	283
QconCAT2b	YTELLNLVNEEILQLQEK	YTELLNLVNEEILQLQEK	y5	115
QconCAT2b	YTELLNLVNEEILQLQEK	YTELLNLVNEEILQLQEK	y5	299
QconCAT2b	YTELLNLVNEEILQLQEK	YTELLNLVNEEILQLQEK	y5	1
QconCAT2b	YTELLNLVNEEILQLQEK	YTELLNLVNEEILQLQEK	y5	69
QconCAT2b	YTELLNLVNEEILQLQEK	YTELLNLVNEEILQLQEK	y5	235
QconCAT2b	YTELLNLVNEEILQLQEK	YTELLNLVNEEILQLQEK	y5	289
QconCAT2b	YTELLNLVNEEILQLQEK	YTELLNLVNEEILQLQEK	y5	190
QconCAT2b	YTELLNLVNEEILQLQEK	YTELLNLVNEEILQLQEK	y5	256
QconCAT2b	YTELLNLVNEEILQLQEK	YTELLNLVNEEILQLQEK	y5	395
QconCAT2b	YTELLNLVNEEILQLQEK	YTELLNLVNEEILQLQEK	y5	513
QconCAT2b	YTELLNLVNEEILQLQEK	YTELLNLVNEEILQLQEK	y5	466
QconCAT2b	YTELLNLVNEEILQLQEK	YTELLNLVNEEILQLQEK	y5	1
QconCAT2b	YTELLNLVNEEILQLQEK	YTELLNLVNEEILQLQEK	y5	86
QconCAT2b	YTELLNLVNEEILQLQEK	YTELLNLVNEEILQLQEK	y5	153
QconCAT2b	YTELLNLVNEEILQLQEK	YTELLNLVNEEILQLQEK	y5	147
QconCAT2b	YTELLNLVNEEILQLQEK	YTELLNLVNEEILQLQEK	y5	332
QconCAT2b	YTELLNLVNEEILQLQEK	YTELLNLVNEEILQLQEK	y5	75
QconCAT2b	YTELLNLVNEEILQLQEK	YTELLNLVNEEILQLQEK	y5	377
QconCAT2b	YTELLNLVNEEILQLQEK	YTELLNLVNEEILQLQEK	y5	338
QconCAT2b	YTELLNLVNEEILQLQEK	YTELLNLVNEEILQLQEK	y5	555
QconCAT2b	YTELLNLVNEEILQLQEK	YTELLNLVNEEILQLQEK	y5	9
QconCAT2b	YTELLNLVNEEILQLQEK	YTELLNLVNEEILQLQEK	y5	0
QconCAT2b	YTELLNLVNEEILQLQEK	YTELLNLVNEEILQLQEK	y5	2
QconCAT2b	YTELLNLVNEEILQLQEK	YTELLNLVNEEILQLQEK	y4	1
QconCAT2b	YTELLNLVNEEILQLQEK	YTELLNLVNEEILQLQEK	y4	91
QconCAT2b	YTELLNLVNEEILQLQEK	YTELLNLVNEEILQLQEK	y4	207
QconCAT2b	YTELLNLVNEEILQLQEK	YTELLNLVNEEILQLQEK	y4	312
QconCAT2b	YTELLNLVNEEILQLQEK	YTELLNLVNEEILQLQEK	y4	315
QconCAT2b	YTELLNLVNEEILQLQEK	YTELLNLVNEEILQLQEK	y4	485
QconCAT2b	YTELLNLVNEEILQLQEK	YTELLNLVNEEILQLQEK	y4	293
QconCAT2b	YTELLNLVNEEILQLQEK	YTELLNLVNEEILQLQEK	y4	187
QconCAT2b	YTELLNLVNEEILQLQEK	YTELLNLVNEEILQLQEK	y4	396
QconCAT2b	YTELLNLVNEEILQLQEK	YTELLNLVNEEILQLQEK	y4	0
QconCAT2b	YTELLNLVNEEILQLQEK	YTELLNLVNEEILQLQEK	y4	144
QconCAT2b	YTELLNLVNEEILQLQEK	YTELLNLVNEEILQLQEK	y4	178
QconCAT2b	YTELLNLVNEEILQLQEK	YTELLNLVNEEILQLQEK	y4	399
QconCAT2b	YTELLNLVNEEILQLQEK	YTELLNLVNEEILQLQEK	y4	315
QconCAT2b	YTELLNLVNEEILQLQEK	YTELLNLVNEEILQLQEK	y4	389
QconCAT2b	YTELLNLVNEEILQLQEK	YTELLNLVNEEILQLQEK	y4	483
QconCAT2b	YTELLNLVNEEILQLQEK	YTELLNLVNEEILQLQEK	y4	725
QconCAT2b	YTELLNLVNEEILQLQEK	YTELLNLVNEEILQLQEK	y4	586
QconCAT2b	YTELLNLVNEEILQLQEK	YTELLNLVNEEILQLQEK	y4	1
QconCAT2b	YTELLNLVNEEILQLQEK	YTELLNLVNEEILQLQEK	y4	151
QconCAT2b	YTELLNLVNEEILQLQEK	YTELLNLVNEEILQLQEK	y4	202
QconCAT2b	YTELLNLVNEEILQLQEK	YTELLNLVNEEILQLQEK	y4	275
QconCAT2b	YTELLNLVNEEILQLQEK	YTELLNLVNEEILQLQEK	y4	428
QconCAT2b	YTELLNLVNEEILQLQEK	YTELLNLVNEEILQLQEK	y4	104
QconCAT2b	YTELLNLVNEEILQLQEK	YTELLNLVNEEILQLQEK	y4	454
QconCAT2b	YTELLNLVNEEILQLQEK	YTELLNLVNEEILQLQEK	y4	543
QconCAT2b	YTELLNLVNEEILQLQEK	YTELLNLVNEEILQLQEK	y4	661
QconCAT2b	YTELLNLVNEEILQLQEK	YTELLNLVNEEILQLQEK	y4	27
QconCAT2b	YTELLNLVNEEILQLQEK	YTELLNLVNEEILQLQEK	y4	2
QconCAT2b	YTELLNLVNEEILQLQEK	YTELLNLVNEEILQLQEK	y4	1
QconCAT2b	YTELLNLVNEEILQLQEK	YTELLNLVNEEILQLQEK	b7	0
QconCAT2b	YTELLNLVNEEILQLQEK	YTELLNLVNEEILQLQEK	b7	68
QconCAT2b	YTELLNLVNEEILQLQEK	YTELLNLVNEEILQLQEK	b7	129
QconCAT2b	YTELLNLVNEEILQLQEK	YTELLNLVNEEILQLQEK	b7	129
QconCAT2b	YTELLNLVNEEILQLQEK	YTELLNLVNEEILQLQEK	b7	144
QconCAT2b	YTELLNLVNEEILQLQEK	YTELLNLVNEEILQLQEK	b7	236
QconCAT2b	YTELLNLVNEEILQLQEK	YTELLNLVNEEILQLQEK	b7	138
QconCAT2b	YTELLNLVNEEILQLQEK	YTELLNLVNEEILQLQEK	b7	114
QconCAT2b	YTELLNLVNEEILQLQEK	YTELLNLVNEEILQLQEK	b7	133
QconCAT2b	YTELLNLVNEEILQLQEK	YTELLNLVNEEILQLQEK	b7	3
QconCAT2b	YTELLNLVNEEILQLQEK	YTELLNLVNEEILQLQEK	b7	62
QconCAT2b	YTELLNLVNEEILQLQEK	YTELLNLVNEEILQLQEK	b7	116
QconCAT2b	YTELLNLVNEEILQLQEK	YTELLNLVNEEILQLQEK	b7	182
QconCAT2b	YTELLNLVNEEILQLQEK	YTELLNLVNEEILQLQEK	b7	153
QconCAT2b	YTELLNLVNEEILQLQEK	YTELLNLVNEEILQLQEK	b7	223
QconCAT2b	YTELLNLVNEEILQLQEK	YTELLNLVNEEILQLQEK	b7	184
QconCAT2b	YTELLNLVNEEILQLQEK	YTELLNLVNEEILQLQEK	b7	290
QconCAT2b	YTELLNLVNEEILQLQEK	YTELLNLVNEEILQLQEK	b7	355
QconCAT2b	YTELLNLVNEEILQLQEK	YTELLNLVNEEILQLQEK	b7	3
QconCAT2b	YTELLNLVNEEILQLQEK	YTELLNLVNEEILQLQEK	b7	113
QconCAT2b	YTELLNLVNEEILQLQEK	YTELLNLVNEEILQLQEK	b7	136
QconCAT2b	YTELLNLVNEEILQLQEK	YTELLNLVNEEILQLQEK	b7	162
QconCAT2b	YTELLNLVNEEILQLQEK	YTELLNLVNEEILQLQEK	b7	138
QconCAT2b	YTELLNLVNEEILQLQEK	YTELLNLVNEEILQLQEK	b7	50
QconCAT2b	YTELLNLVNEEILQLQEK	YTELLNLVNEEILQLQEK	b7	227
QconCAT2b	YTELLNLVNEEILQLQEK	YTELLNLVNEEILQLQEK	b7	288
QconCAT2b	YTELLNLVNEEILQLQEK	YTELLNLVNEEILQLQEK	b7	298
QconCAT2b	YTELLNLVNEEILQLQEK	YTELLNLVNEEILQLQEK	b7	2
QconCAT2b	YTELLNLVNEEILQLQEK	YTELLNLVNEEILQLQEK	b7	2
QconCAT2b	YTELLNLVNEEILQLQEK	YTELLNLVNEEILQLQEK	b7	1
QconCAT2b	YTELLNLVNEEILQLQEK	YTELLNLVNEEILQLQEK	y10	366
QconCAT2b	YTELLNLVNEEILQLQEK	YTELLNLVNEEILQLQEK	y10	1342
QconCAT2b	YTELLNLVNEEILQLQEK	YTELLNLVNEEILQLQEK	y10	630
QconCAT2b	YTELLNLVNEEILQLQEK	YTELLNLVNEEILQLQEK	y10	2326
QconCAT2b	YTELLNLVNEEILQLQEK	YTELLNLVNEEILQLQEK	y10	580
QconCAT2b	YTELLNLVNEEILQLQEK	YTELLNLVNEEILQLQEK	y10	573
QconCAT2b	YTELLNLVNEEILQLQEK	YTELLNLVNEEILQLQEK	y10	453
QconCAT2b	YTELLNLVNEEILQLQEK	YTELLNLVNEEILQLQEK	y10	749
QconCAT2b	YTELLNLVNEEILQLQEK	YTELLNLVNEEILQLQEK	y10	784
QconCAT2b	YTELLNLVNEEILQLQEK	YTELLNLVNEEILQLQEK	y10	375
QconCAT2b	YTELLNLVNEEILQLQEK	YTELLNLVNEEILQLQEK	y10	657
QconCAT2b	YTELLNLVNEEILQLQEK	YTELLNLVNEEILQLQEK	y10	779
QconCAT2b	YTELLNLVNEEILQLQEK	YTELLNLVNEEILQLQEK	y10	1730
QconCAT2b	YTELLNLVNEEILQLQEK	YTELLNLVNEEILQLQEK	y10	40
QconCAT2b	YTELLNLVNEEILQLQEK	YTELLNLVNEEILQLQEK	y10	1479
QconCAT2b	YTELLNLVNEEILQLQEK	YTELLNLVNEEILQLQEK	y10	644
QconCAT2b	YTELLNLVNEEILQLQEK	YTELLNLVNEEILQLQEK	y10	973
QconCAT2b	YTELLNLVNEEILQLQEK	YTELLNLVNEEILQLQEK	y10	921
QconCAT2b	YTELLNLVNEEILQLQEK	YTELLNLVNEEILQLQEK	y10	323
QconCAT2b	YTELLNLVNEEILQLQEK	YTELLNLVNEEILQLQEK	y10	2312
QconCAT2b	YTELLNLVNEEILQLQEK	YTELLNLVNEEILQLQEK	y10	79
QconCAT2b	YTELLNLVNEEILQLQEK	YTELLNLVNEEILQLQEK	y10	1212
QconCAT2b	YTELLNLVNEEILQLQEK	YTELLNLVNEEILQLQEK	y10	801
QconCAT2b	YTELLNLVNEEILQLQEK	YTELLNLVNEEILQLQEK	y10	279
QconCAT2b	YTELLNLVNEEILQLQEK	YTELLNLVNEEILQLQEK	y10	2013
QconCAT2b	YTELLNLVNEEILQLQEK	YTELLNLVNEEILQLQEK	y10	1423
QconCAT2b	YTELLNLVNEEILQLQEK	YTELLNLVNEEILQLQEK	y10	1984
QconCAT2b	YTELLNLVNEEILQLQEK	YTELLNLVNEEILQLQEK	y10	479
QconCAT2b	YTELLNLVNEEILQLQEK	YTELLNLVNEEILQLQEK	y10	1375
QconCAT2b	YTELLNLVNEEILQLQEK	YTELLNLVNEEILQLQEK	y10	216
QconCAT2b	YTELLNLVNEEILQLQEK	YTELLNLVNEEILQLQEK	y7	123
QconCAT2b	YTELLNLVNEEILQLQEK	YTELLNLVNEEILQLQEK	y7	398
QconCAT2b	YTELLNLVNEEILQLQEK	YTELLNLVNEEILQLQEK	y7	173
QconCAT2b	YTELLNLVNEEILQLQEK	YTELLNLVNEEILQLQEK	y7	953
QconCAT2b	YTELLNLVNEEILQLQEK	YTELLNLVNEEILQLQEK	y7	256
QconCAT2b	YTELLNLVNEEILQLQEK	YTELLNLVNEEILQLQEK	y7	148
QconCAT2b	YTELLNLVNEEILQLQEK	YTELLNLVNEEILQLQEK	y7	84
QconCAT2b	YTELLNLVNEEILQLQEK	YTELLNLVNEEILQLQEK	y7	161
QconCAT2b	YTELLNLVNEEILQLQEK	YTELLNLVNEEILQLQEK	y7	265
QconCAT2b	YTELLNLVNEEILQLQEK	YTELLNLVNEEILQLQEK	y7	136
QconCAT2b	YTELLNLVNEEILQLQEK	YTELLNLVNEEILQLQEK	y7	277
QconCAT2b	YTELLNLVNEEILQLQEK	YTELLNLVNEEILQLQEK	y7	177
QconCAT2b	YTELLNLVNEEILQLQEK	YTELLNLVNEEILQLQEK	y7	569
QconCAT2b	YTELLNLVNEEILQLQEK	YTELLNLVNEEILQLQEK	y7	36
QconCAT2b	YTELLNLVNEEILQLQEK	YTELLNLVNEEILQLQEK	y7	466
QconCAT2b	YTELLNLVNEEILQLQEK	YTELLNLVNEEILQLQEK	y7	167
QconCAT2b	YTELLNLVNEEILQLQEK	YTELLNLVNEEILQLQEK	y7	282
QconCAT2b	YTELLNLVNEEILQLQEK	YTELLNLVNEEILQLQEK	y7	338
QconCAT2b	YTELLNLVNEEILQLQEK	YTELLNLVNEEILQLQEK	y7	74
QconCAT2b	YTELLNLVNEEILQLQEK	YTELLNLVNEEILQLQEK	y7	687
QconCAT2b	YTELLNLVNEEILQLQEK	YTELLNLVNEEILQLQEK	y7	24
QconCAT2b	YTELLNLVNEEILQLQEK	YTELLNLVNEEILQLQEK	y7	350
QconCAT2b	YTELLNLVNEEILQLQEK	YTELLNLVNEEILQLQEK	y7	185
QconCAT2b	YTELLNLVNEEILQLQEK	YTELLNLVNEEILQLQEK	y7	84
QconCAT2b	YTELLNLVNEEILQLQEK	YTELLNLVNEEILQLQEK	y7	730
QconCAT2b	YTELLNLVNEEILQLQEK	YTELLNLVNEEILQLQEK	y7	381
QconCAT2b	YTELLNLVNEEILQLQEK	YTELLNLVNEEILQLQEK	y7	681
QconCAT2b	YTELLNLVNEEILQLQEK	YTELLNLVNEEILQLQEK	y7	143
QconCAT2b	YTELLNLVNEEILQLQEK	YTELLNLVNEEILQLQEK	y7	327
QconCAT2b	YTELLNLVNEEILQLQEK	YTELLNLVNEEILQLQEK	y7	61
QconCAT2b	YTELLNLVNEEILQLQEK	YTELLNLVNEEILQLQEK	y6	273
QconCAT2b	YTELLNLVNEEILQLQEK	YTELLNLVNEEILQLQEK	y6	1040
QconCAT2b	YTELLNLVNEEILQLQEK	YTELLNLVNEEILQLQEK	y6	551
QconCAT2b	YTELLNLVNEEILQLQEK	YTELLNLVNEEILQLQEK	y6	2140
QconCAT2b	YTELLNLVNEEILQLQEK	YTELLNLVNEEILQLQEK	y6	736
QconCAT2b	YTELLNLVNEEILQLQEK	YTELLNLVNEEILQLQEK	y6	467
QconCAT2b	YTELLNLVNEEILQLQEK	YTELLNLVNEEILQLQEK	y6	341
QconCAT2b	YTELLNLVNEEILQLQEK	YTELLNLVNEEILQLQEK	y6	693
QconCAT2b	YTELLNLVNEEILQLQEK	YTELLNLVNEEILQLQEK	y6	768
QconCAT2b	YTELLNLVNEEILQLQEK	YTELLNLVNEEILQLQEK	y6	349
QconCAT2b	YTELLNLVNEEILQLQEK	YTELLNLVNEEILQLQEK	y6	584
QconCAT2b	YTELLNLVNEEILQLQEK	YTELLNLVNEEILQLQEK	y6	660
QconCAT2b	YTELLNLVNEEILQLQEK	YTELLNLVNEEILQLQEK	y6	1746
QconCAT2b	YTELLNLVNEEILQLQEK	YTELLNLVNEEILQLQEK	y6	67
QconCAT2b	YTELLNLVNEEILQLQEK	YTELLNLVNEEILQLQEK	y6	1383
QconCAT2b	YTELLNLVNEEILQLQEK	YTELLNLVNEEILQLQEK	y6	497
QconCAT2b	YTELLNLVNEEILQLQEK	YTELLNLVNEEILQLQEK	y6	700
QconCAT2b	YTELLNLVNEEILQLQEK	YTELLNLVNEEILQLQEK	y6	857
QconCAT2b	YTELLNLVNEEILQLQEK	YTELLNLVNEEILQLQEK	y6	256
QconCAT2b	YTELLNLVNEEILQLQEK	YTELLNLVNEEILQLQEK	y6	2161
QconCAT2b	YTELLNLVNEEILQLQEK	YTELLNLVNEEILQLQEK	y6	54
QconCAT2b	YTELLNLVNEEILQLQEK	YTELLNLVNEEILQLQEK	y6	832
QconCAT2b	YTELLNLVNEEILQLQEK	YTELLNLVNEEILQLQEK	y6	664
QconCAT2b	YTELLNLVNEEILQLQEK	YTELLNLVNEEILQLQEK	y6	228
QconCAT2b	YTELLNLVNEEILQLQEK	YTELLNLVNEEILQLQEK	y6	1889
QconCAT2b	YTELLNLVNEEILQLQEK	YTELLNLVNEEILQLQEK	y6	1038
QconCAT2b	YTELLNLVNEEILQLQEK	YTELLNLVNEEILQLQEK	y6	1562
QconCAT2b	YTELLNLVNEEILQLQEK	YTELLNLVNEEILQLQEK	y6	370
QconCAT2b	YTELLNLVNEEILQLQEK	YTELLNLVNEEILQLQEK	y6	1115
QconCAT2b	YTELLNLVNEEILQLQEK	YTELLNLVNEEILQLQEK	y6	201
QconCAT2b	YTELLNLVNEEILQLQEK	YTELLNLVNEEILQLQEK	y5	196
QconCAT2b	YTELLNLVNEEILQLQEK	YTELLNLVNEEILQLQEK	y5	998
QconCAT2b	YTELLNLVNEEILQLQEK	YTELLNLVNEEILQLQEK	y5	365
QconCAT2b	YTELLNLVNEEILQLQEK	YTELLNLVNEEILQLQEK	y5	1313
QconCAT2b	YTELLNLVNEEILQLQEK	YTELLNLVNEEILQLQEK	y5	271
QconCAT2b	YTELLNLVNEEILQLQEK	YTELLNLVNEEILQLQEK	y5	347
QconCAT2b	YTELLNLVNEEILQLQEK	YTELLNLVNEEILQLQEK	y5	271
QconCAT2b	YTELLNLVNEEILQLQEK	YTELLNLVNEEILQLQEK	y5	310
QconCAT2b	YTELLNLVNEEILQLQEK	YTELLNLVNEEILQLQEK	y5	455
QconCAT2b	YTELLNLVNEEILQLQEK	YTELLNLVNEEILQLQEK	y5	230
QconCAT2b	YTELLNLVNEEILQLQEK	YTELLNLVNEEILQLQEK	y5	507
QconCAT2b	YTELLNLVNEEILQLQEK	YTELLNLVNEEILQLQEK	y5	440
QconCAT2b	YTELLNLVNEEILQLQEK	YTELLNLVNEEILQLQEK	y5	1024
QconCAT2b	YTELLNLVNEEILQLQEK	YTELLNLVNEEILQLQEK	y5	37
QconCAT2b	YTELLNLVNEEILQLQEK	YTELLNLVNEEILQLQEK	y5	1080
QconCAT2b	YTELLNLVNEEILQLQEK	YTELLNLVNEEILQLQEK	y5	362
QconCAT2b	YTELLNLVNEEILQLQEK	YTELLNLVNEEILQLQEK	y5	532
QconCAT2b	YTELLNLVNEEILQLQEK	YTELLNLVNEEILQLQEK	y5	467
QconCAT2b	YTELLNLVNEEILQLQEK	YTELLNLVNEEILQLQEK	y5	186
QconCAT2b	YTELLNLVNEEILQLQEK	YTELLNLVNEEILQLQEK	y5	1406
QconCAT2b	YTELLNLVNEEILQLQEK	YTELLNLVNEEILQLQEK	y5	13
QconCAT2b	YTELLNLVNEEILQLQEK	YTELLNLVNEEILQLQEK	y5	542
QconCAT2b	YTELLNLVNEEILQLQEK	YTELLNLVNEEILQLQEK	y5	424
QconCAT2b	YTELLNLVNEEILQLQEK	YTELLNLVNEEILQLQEK	y5	207
QconCAT2b	YTELLNLVNEEILQLQEK	YTELLNLVNEEILQLQEK	y5	1239
QconCAT2b	YTELLNLVNEEILQLQEK	YTELLNLVNEEILQLQEK	y5	823
QconCAT2b	YTELLNLVNEEILQLQEK	YTELLNLVNEEILQLQEK	y5	1134
QconCAT2b	YTELLNLVNEEILQLQEK	YTELLNLVNEEILQLQEK	y5	271
QconCAT2b	YTELLNLVNEEILQLQEK	YTELLNLVNEEILQLQEK	y5	887
QconCAT2b	YTELLNLVNEEILQLQEK	YTELLNLVNEEILQLQEK	y5	139
QconCAT2b	YTELLNLVNEEILQLQEK	YTELLNLVNEEILQLQEK	y4	243
QconCAT2b	YTELLNLVNEEILQLQEK	YTELLNLVNEEILQLQEK	y4	1155
QconCAT2b	YTELLNLVNEEILQLQEK	YTELLNLVNEEILQLQEK	y4	529
QconCAT2b	YTELLNLVNEEILQLQEK	YTELLNLVNEEILQLQEK	y4	2163
QconCAT2b	YTELLNLVNEEILQLQEK	YTELLNLVNEEILQLQEK	y4	480
QconCAT2b	YTELLNLVNEEILQLQEK	YTELLNLVNEEILQLQEK	y4	547
QconCAT2b	YTELLNLVNEEILQLQEK	YTELLNLVNEEILQLQEK	y4	356
QconCAT2b	YTELLNLVNEEILQLQEK	YTELLNLVNEEILQLQEK	y4	591
QconCAT2b	YTELLNLVNEEILQLQEK	YTELLNLVNEEILQLQEK	y4	689
QconCAT2b	YTELLNLVNEEILQLQEK	YTELLNLVNEEILQLQEK	y4	309
QconCAT2b	YTELLNLVNEEILQLQEK	YTELLNLVNEEILQLQEK	y4	641
QconCAT2b	YTELLNLVNEEILQLQEK	YTELLNLVNEEILQLQEK	y4	830
QconCAT2b	YTELLNLVNEEILQLQEK	YTELLNLVNEEILQLQEK	y4	1758
QconCAT2b	YTELLNLVNEEILQLQEK	YTELLNLVNEEILQLQEK	y4	84
QconCAT2b	YTELLNLVNEEILQLQEK	YTELLNLVNEEILQLQEK	y4	1413
QconCAT2b	YTELLNLVNEEILQLQEK	YTELLNLVNEEILQLQEK	y4	665
QconCAT2b	YTELLNLVNEEILQLQEK	YTELLNLVNEEILQLQEK	y4	754
QconCAT2b	YTELLNLVNEEILQLQEK	YTELLNLVNEEILQLQEK	y4	777
QconCAT2b	YTELLNLVNEEILQLQEK	YTELLNLVNEEILQLQEK	y4	233
QconCAT2b	YTELLNLVNEEILQLQEK	YTELLNLVNEEILQLQEK	y4	2175
QconCAT2b	YTELLNLVNEEILQLQEK	YTELLNLVNEEILQLQEK	y4	47
QconCAT2b	YTELLNLVNEEILQLQEK	YTELLNLVNEEILQLQEK	y4	825
QconCAT2b	YTELLNLVNEEILQLQEK	YTELLNLVNEEILQLQEK	y4	744
QconCAT2b	YTELLNLVNEEILQLQEK	YTELLNLVNEEILQLQEK	y4	284
QconCAT2b	YTELLNLVNEEILQLQEK	YTELLNLVNEEILQLQEK	y4	1923
QconCAT2b	YTELLNLVNEEILQLQEK	YTELLNLVNEEILQLQEK	y4	1096
QconCAT2b	YTELLNLVNEEILQLQEK	YTELLNLVNEEILQLQEK	y4	1762
QconCAT2b	YTELLNLVNEEILQLQEK	YTELLNLVNEEILQLQEK	y4	438
QconCAT2b	YTELLNLVNEEILQLQEK	YTELLNLVNEEILQLQEK	y4	1200
QconCAT2b	YTELLNLVNEEILQLQEK	YTELLNLVNEEILQLQEK	y4	158
QconCAT2b	YTELLNLVNEEILQLQEK	YTELLNLVNEEILQLQEK	b7	82
QconCAT2b	YTELLNLVNEEILQLQEK	YTELLNLVNEEILQLQEK	b7	530
QconCAT2b	YTELLNLVNEEILQLQEK	YTELLNLVNEEILQLQEK	b7	270
QconCAT2b	YTELLNLVNEEILQLQEK	YTELLNLVNEEILQLQEK	b7	873
QconCAT2b	YTELLNLVNEEILQLQEK	YTELLNLVNEEILQLQEK	b7	259
QconCAT2b	YTELLNLVNEEILQLQEK	YTELLNLVNEEILQLQEK	b7	202
QconCAT2b	YTELLNLVNEEILQLQEK	YTELLNLVNEEILQLQEK	b7	164
QconCAT2b	YTELLNLVNEEILQLQEK	YTELLNLVNEEILQLQEK	b7	280
QconCAT2b	YTELLNLVNEEILQLQEK	YTELLNLVNEEILQLQEK	b7	369
QconCAT2b	YTELLNLVNEEILQLQEK	YTELLNLVNEEILQLQEK	b7	116
QconCAT2b	YTELLNLVNEEILQLQEK	YTELLNLVNEEILQLQEK	b7	236
QconCAT2b	YTELLNLVNEEILQLQEK	YTELLNLVNEEILQLQEK	b7	363
QconCAT2b	YTELLNLVNEEILQLQEK	YTELLNLVNEEILQLQEK	b7	810
QconCAT2b	YTELLNLVNEEILQLQEK	YTELLNLVNEEILQLQEK	b7	26
QconCAT2b	YTELLNLVNEEILQLQEK	YTELLNLVNEEILQLQEK	b7	712
QconCAT2b	YTELLNLVNEEILQLQEK	YTELLNLVNEEILQLQEK	b7	265
QconCAT2b	YTELLNLVNEEILQLQEK	YTELLNLVNEEILQLQEK	b7	395
QconCAT2b	YTELLNLVNEEILQLQEK	YTELLNLVNEEILQLQEK	b7	312
QconCAT2b	YTELLNLVNEEILQLQEK	YTELLNLVNEEILQLQEK	b7	65
QconCAT2b	YTELLNLVNEEILQLQEK	YTELLNLVNEEILQLQEK	b7	945
QconCAT2b	YTELLNLVNEEILQLQEK	YTELLNLVNEEILQLQEK	b7	42
QconCAT2b	YTELLNLVNEEILQLQEK	YTELLNLVNEEILQLQEK	b7	356
QconCAT2b	YTELLNLVNEEILQLQEK	YTELLNLVNEEILQLQEK	b7	354
QconCAT2b	YTELLNLVNEEILQLQEK	YTELLNLVNEEILQLQEK	b7	90
QconCAT2b	YTELLNLVNEEILQLQEK	YTELLNLVNEEILQLQEK	b7	879
QconCAT2b	YTELLNLVNEEILQLQEK	YTELLNLVNEEILQLQEK	b7	524
QconCAT2b	YTELLNLVNEEILQLQEK	YTELLNLVNEEILQLQEK	b7	737
QconCAT2b	YTELLNLVNEEILQLQEK	YTELLNLVNEEILQLQEK	b7	162
QconCAT2b	YTELLNLVNEEILQLQEK	YTELLNLVNEEILQLQEK	b7	477
QconCAT2b	YTELLNLVNEEILQLQEK	YTELLNLVNEEILQLQEK	b7	137
QconCAT2b	DILEVICK	DILEVIC[+57]K	y7	1
QconCAT2b	DILEVICK	DILEVIC[+57]K	y7	10
QconCAT2b	DILEVICK	DILEVIC[+57]K	y7	27
QconCAT2b	DILEVICK	DILEVIC[+57]K	y7	10
QconCAT2b	DILEVICK	DILEVIC[+57]K	y7	43
QconCAT2b	DILEVICK	DILEVIC[+57]K	y7	34
QconCAT2b	DILEVICK	DILEVIC[+57]K	y7	7
QconCAT2b	DILEVICK	DILEVIC[+57]K	y7	1
QconCAT2b	DILEVICK	DILEVIC[+57]K	y7	1
QconCAT2b	DILEVICK	DILEVIC[+57]K	y7	1
QconCAT2b	DILEVICK	DILEVIC[+57]K	y7	4
QconCAT2b	DILEVICK	DILEVIC[+57]K	y7	3
QconCAT2b	DILEVICK	DILEVIC[+57]K	y7	9
QconCAT2b	DILEVICK	DILEVIC[+57]K	y7	6
QconCAT2b	DILEVICK	DILEVIC[+57]K	y7	5
QconCAT2b	DILEVICK	DILEVIC[+57]K	y7	26
QconCAT2b	DILEVICK	DILEVIC[+57]K	y7	22
QconCAT2b	DILEVICK	DILEVIC[+57]K	y7	23
QconCAT2b	DILEVICK	DILEVIC[+57]K	y7	0
QconCAT2b	DILEVICK	DILEVIC[+57]K	y7	8
QconCAT2b	DILEVICK	DILEVIC[+57]K	y7	1
QconCAT2b	DILEVICK	DILEVIC[+57]K	y7	12
QconCAT2b	DILEVICK	DILEVIC[+57]K	y7	20
QconCAT2b	DILEVICK	DILEVIC[+57]K	y7	14
QconCAT2b	DILEVICK	DILEVIC[+57]K	y7	7
QconCAT2b	DILEVICK	DILEVIC[+57]K	y7	17
QconCAT2b	DILEVICK	DILEVIC[+57]K	y7	17
QconCAT2b	DILEVICK	DILEVIC[+57]K	y7	52
QconCAT2b	DILEVICK	DILEVIC[+57]K	y7	37
QconCAT2b	DILEVICK	DILEVIC[+57]K	y7	30
QconCAT2b	DILEVICK	DILEVIC[+57]K	y6	1
QconCAT2b	DILEVICK	DILEVIC[+57]K	y6	5421
QconCAT2b	DILEVICK	DILEVIC[+57]K	y6	12628
QconCAT2b	DILEVICK	DILEVIC[+57]K	y6	13876
QconCAT2b	DILEVICK	DILEVIC[+57]K	y6	21768
QconCAT2b	DILEVICK	DILEVIC[+57]K	y6	34731
QconCAT2b	DILEVICK	DILEVIC[+57]K	y6	15628
QconCAT2b	DILEVICK	DILEVIC[+57]K	y6	8900
QconCAT2b	DILEVICK	DILEVIC[+57]K	y6	12167
QconCAT2b	DILEVICK	DILEVIC[+57]K	y6	27
QconCAT2b	DILEVICK	DILEVIC[+57]K	y6	5797
QconCAT2b	DILEVICK	DILEVIC[+57]K	y6	9925
QconCAT2b	DILEVICK	DILEVIC[+57]K	y6	14366
QconCAT2b	DILEVICK	DILEVIC[+57]K	y6	12856
QconCAT2b	DILEVICK	DILEVIC[+57]K	y6	22589
QconCAT2b	DILEVICK	DILEVIC[+57]K	y6	29385
QconCAT2b	DILEVICK	DILEVIC[+57]K	y6	26413
QconCAT2b	DILEVICK	DILEVIC[+57]K	y6	16837
QconCAT2b	DILEVICK	DILEVIC[+57]K	y6	8
QconCAT2b	DILEVICK	DILEVIC[+57]K	y6	6320
QconCAT2b	DILEVICK	DILEVIC[+57]K	y6	15032
QconCAT2b	DILEVICK	DILEVIC[+57]K	y6	13079
QconCAT2b	DILEVICK	DILEVIC[+57]K	y6	25574
QconCAT2b	DILEVICK	DILEVIC[+57]K	y6	4567
QconCAT2b	DILEVICK	DILEVIC[+57]K	y6	27523
QconCAT2b	DILEVICK	DILEVIC[+57]K	y6	26451
QconCAT2b	DILEVICK	DILEVIC[+57]K	y6	23279
QconCAT2b	DILEVICK	DILEVIC[+57]K	y6	27583
QconCAT2b	DILEVICK	DILEVIC[+57]K	y6	30318
QconCAT2b	DILEVICK	DILEVIC[+57]K	y6	33068
QconCAT2b	DILEVICK	DILEVIC[+57]K	y5	2
QconCAT2b	DILEVICK	DILEVIC[+57]K	y5	1487
QconCAT2b	DILEVICK	DILEVIC[+57]K	y5	3768
QconCAT2b	DILEVICK	DILEVIC[+57]K	y5	4351
QconCAT2b	DILEVICK	DILEVIC[+57]K	y5	6422
QconCAT2b	DILEVICK	DILEVIC[+57]K	y5	10451
QconCAT2b	DILEVICK	DILEVIC[+57]K	y5	4437
QconCAT2b	DILEVICK	DILEVIC[+57]K	y5	2940
QconCAT2b	DILEVICK	DILEVIC[+57]K	y5	3810
QconCAT2b	DILEVICK	DILEVIC[+57]K	y5	5
QconCAT2b	DILEVICK	DILEVIC[+57]K	y5	1804
QconCAT2b	DILEVICK	DILEVIC[+57]K	y5	2952
QconCAT2b	DILEVICK	DILEVIC[+57]K	y5	4400
QconCAT2b	DILEVICK	DILEVIC[+57]K	y5	3436
QconCAT2b	DILEVICK	DILEVIC[+57]K	y5	6155
QconCAT2b	DILEVICK	DILEVIC[+57]K	y5	8429
QconCAT2b	DILEVICK	DILEVIC[+57]K	y5	7957
QconCAT2b	DILEVICK	DILEVIC[+57]K	y5	5068
QconCAT2b	DILEVICK	DILEVIC[+57]K	y5	4
QconCAT2b	DILEVICK	DILEVIC[+57]K	y5	1978
QconCAT2b	DILEVICK	DILEVIC[+57]K	y5	4263
QconCAT2b	DILEVICK	DILEVIC[+57]K	y5	3882
QconCAT2b	DILEVICK	DILEVIC[+57]K	y5	6991
QconCAT2b	DILEVICK	DILEVIC[+57]K	y5	1563
QconCAT2b	DILEVICK	DILEVIC[+57]K	y5	8213
QconCAT2b	DILEVICK	DILEVIC[+57]K	y5	7679
QconCAT2b	DILEVICK	DILEVIC[+57]K	y5	6673
QconCAT2b	DILEVICK	DILEVIC[+57]K	y5	7803
QconCAT2b	DILEVICK	DILEVIC[+57]K	y5	8993
QconCAT2b	DILEVICK	DILEVIC[+57]K	y5	9720
QconCAT2b	DILEVICK	DILEVIC[+57]K	b4	1
QconCAT2b	DILEVICK	DILEVIC[+57]K	b4	390
QconCAT2b	DILEVICK	DILEVIC[+57]K	b4	749
QconCAT2b	DILEVICK	DILEVIC[+57]K	b4	844
QconCAT2b	DILEVICK	DILEVIC[+57]K	b4	1276
QconCAT2b	DILEVICK	DILEVIC[+57]K	b4	1945
QconCAT2b	DILEVICK	DILEVIC[+57]K	b4	913
QconCAT2b	DILEVICK	DILEVIC[+57]K	b4	556
QconCAT2b	DILEVICK	DILEVIC[+57]K	b4	737
QconCAT2b	DILEVICK	DILEVIC[+57]K	b4	1
QconCAT2b	DILEVICK	DILEVIC[+57]K	b4	382
QconCAT2b	DILEVICK	DILEVIC[+57]K	b4	636
QconCAT2b	DILEVICK	DILEVIC[+57]K	b4	806
QconCAT2b	DILEVICK	DILEVIC[+57]K	b4	584
QconCAT2b	DILEVICK	DILEVIC[+57]K	b4	1244
QconCAT2b	DILEVICK	DILEVIC[+57]K	b4	1667
QconCAT2b	DILEVICK	DILEVIC[+57]K	b4	1488
QconCAT2b	DILEVICK	DILEVIC[+57]K	b4	972
QconCAT2b	DILEVICK	DILEVIC[+57]K	b4	0
QconCAT2b	DILEVICK	DILEVIC[+57]K	b4	432
QconCAT2b	DILEVICK	DILEVIC[+57]K	b4	732
QconCAT2b	DILEVICK	DILEVIC[+57]K	b4	650
QconCAT2b	DILEVICK	DILEVIC[+57]K	b4	1404
QconCAT2b	DILEVICK	DILEVIC[+57]K	b4	322
QconCAT2b	DILEVICK	DILEVIC[+57]K	b4	1573
QconCAT2b	DILEVICK	DILEVIC[+57]K	b4	1521
QconCAT2b	DILEVICK	DILEVIC[+57]K	b4	1320
QconCAT2b	DILEVICK	DILEVIC[+57]K	b4	1491
QconCAT2b	DILEVICK	DILEVIC[+57]K	b4	1745
QconCAT2b	DILEVICK	DILEVIC[+57]K	b4	1877
QconCAT2b	DILEVICK	DILEVIC[+57]K	b5	0
QconCAT2b	DILEVICK	DILEVIC[+57]K	b5	105
QconCAT2b	DILEVICK	DILEVIC[+57]K	b5	382
QconCAT2b	DILEVICK	DILEVIC[+57]K	b5	441
QconCAT2b	DILEVICK	DILEVIC[+57]K	b5	628
QconCAT2b	DILEVICK	DILEVIC[+57]K	b5	965
QconCAT2b	DILEVICK	DILEVIC[+57]K	b5	555
QconCAT2b	DILEVICK	DILEVIC[+57]K	b5	270
QconCAT2b	DILEVICK	DILEVIC[+57]K	b5	347
QconCAT2b	DILEVICK	DILEVIC[+57]K	b5	1
QconCAT2b	DILEVICK	DILEVIC[+57]K	b5	185
QconCAT2b	DILEVICK	DILEVIC[+57]K	b5	290
QconCAT2b	DILEVICK	DILEVIC[+57]K	b5	453
QconCAT2b	DILEVICK	DILEVIC[+57]K	b5	338
QconCAT2b	DILEVICK	DILEVIC[+57]K	b5	602
QconCAT2b	DILEVICK	DILEVIC[+57]K	b5	740
QconCAT2b	DILEVICK	DILEVIC[+57]K	b5	708
QconCAT2b	DILEVICK	DILEVIC[+57]K	b5	489
QconCAT2b	DILEVICK	DILEVIC[+57]K	b5	1
QconCAT2b	DILEVICK	DILEVIC[+57]K	b5	186
QconCAT2b	DILEVICK	DILEVIC[+57]K	b5	452
QconCAT2b	DILEVICK	DILEVIC[+57]K	b5	376
QconCAT2b	DILEVICK	DILEVIC[+57]K	b5	717
QconCAT2b	DILEVICK	DILEVIC[+57]K	b5	223
QconCAT2b	DILEVICK	DILEVIC[+57]K	b5	634
QconCAT2b	DILEVICK	DILEVIC[+57]K	b5	765
QconCAT2b	DILEVICK	DILEVIC[+57]K	b5	594
QconCAT2b	DILEVICK	DILEVIC[+57]K	b5	785
QconCAT2b	DILEVICK	DILEVIC[+57]K	b5	910
QconCAT2b	DILEVICK	DILEVIC[+57]K	b5	893
QconCAT2b	DILEVICK	DILEVIC[+57]K	b6	2
QconCAT2b	DILEVICK	DILEVIC[+57]K	b6	71
QconCAT2b	DILEVICK	DILEVIC[+57]K	b6	185
QconCAT2b	DILEVICK	DILEVIC[+57]K	b6	161
QconCAT2b	DILEVICK	DILEVIC[+57]K	b6	210
QconCAT2b	DILEVICK	DILEVIC[+57]K	b6	318
QconCAT2b	DILEVICK	DILEVIC[+57]K	b6	117
QconCAT2b	DILEVICK	DILEVIC[+57]K	b6	108
QconCAT2b	DILEVICK	DILEVIC[+57]K	b6	103
QconCAT2b	DILEVICK	DILEVIC[+57]K	b6	2
QconCAT2b	DILEVICK	DILEVIC[+57]K	b6	60
QconCAT2b	DILEVICK	DILEVIC[+57]K	b6	144
QconCAT2b	DILEVICK	DILEVIC[+57]K	b6	137
QconCAT2b	DILEVICK	DILEVIC[+57]K	b6	134
QconCAT2b	DILEVICK	DILEVIC[+57]K	b6	157
QconCAT2b	DILEVICK	DILEVIC[+57]K	b6	299
QconCAT2b	DILEVICK	DILEVIC[+57]K	b6	236
QconCAT2b	DILEVICK	DILEVIC[+57]K	b6	140
QconCAT2b	DILEVICK	DILEVIC[+57]K	b6	1
QconCAT2b	DILEVICK	DILEVIC[+57]K	b6	69
QconCAT2b	DILEVICK	DILEVIC[+57]K	b6	183
QconCAT2b	DILEVICK	DILEVIC[+57]K	b6	157
QconCAT2b	DILEVICK	DILEVIC[+57]K	b6	296
QconCAT2b	DILEVICK	DILEVIC[+57]K	b6	36
QconCAT2b	DILEVICK	DILEVIC[+57]K	b6	288
QconCAT2b	DILEVICK	DILEVIC[+57]K	b6	263
QconCAT2b	DILEVICK	DILEVIC[+57]K	b6	219
QconCAT2b	DILEVICK	DILEVIC[+57]K	b6	283
QconCAT2b	DILEVICK	DILEVIC[+57]K	b6	418
QconCAT2b	DILEVICK	DILEVIC[+57]K	b6	356
QconCAT2b	DILEVICK	DILEVIC[+57]K	y7	19
QconCAT2b	DILEVICK	DILEVIC[+57]K	y7	108
QconCAT2b	DILEVICK	DILEVIC[+57]K	y7	15
QconCAT2b	DILEVICK	DILEVIC[+57]K	y7	24
QconCAT2b	DILEVICK	DILEVIC[+57]K	y7	24
QconCAT2b	DILEVICK	DILEVIC[+57]K	y7	1
QconCAT2b	DILEVICK	DILEVIC[+57]K	y7	12
QconCAT2b	DILEVICK	DILEVIC[+57]K	y7	10
QconCAT2b	DILEVICK	DILEVIC[+57]K	y7	0
QconCAT2b	DILEVICK	DILEVIC[+57]K	y7	18
QconCAT2b	DILEVICK	DILEVIC[+57]K	y7	38
QconCAT2b	DILEVICK	DILEVIC[+57]K	y7	29
QconCAT2b	DILEVICK	DILEVIC[+57]K	y7	18
QconCAT2b	DILEVICK	DILEVIC[+57]K	y7	3
QconCAT2b	DILEVICK	DILEVIC[+57]K	y7	49
QconCAT2b	DILEVICK	DILEVIC[+57]K	y7	11
QconCAT2b	DILEVICK	DILEVIC[+57]K	y7	8
QconCAT2b	DILEVICK	DILEVIC[+57]K	y7	7
QconCAT2b	DILEVICK	DILEVIC[+57]K	y7	31
QconCAT2b	DILEVICK	DILEVIC[+57]K	y7	75
QconCAT2b	DILEVICK	DILEVIC[+57]K	y7	2
QconCAT2b	DILEVICK	DILEVIC[+57]K	y7	13
QconCAT2b	DILEVICK	DILEVIC[+57]K	y7	30
QconCAT2b	DILEVICK	DILEVIC[+57]K	y7	6
QconCAT2b	DILEVICK	DILEVIC[+57]K	y7	6
QconCAT2b	DILEVICK	DILEVIC[+57]K	y7	21
QconCAT2b	DILEVICK	DILEVIC[+57]K	y7	25
QconCAT2b	DILEVICK	DILEVIC[+57]K	y7	23
QconCAT2b	DILEVICK	DILEVIC[+57]K	y7	43
QconCAT2b	DILEVICK	DILEVIC[+57]K	y7	2
QconCAT2b	DILEVICK	DILEVIC[+57]K	y6	16622
QconCAT2b	DILEVICK	DILEVIC[+57]K	y6	86768
QconCAT2b	DILEVICK	DILEVIC[+57]K	y6	33932
QconCAT2b	DILEVICK	DILEVIC[+57]K	y6	75086
QconCAT2b	DILEVICK	DILEVIC[+57]K	y6	28925
QconCAT2b	DILEVICK	DILEVIC[+57]K	y6	31729
QconCAT2b	DILEVICK	DILEVIC[+57]K	y6	7526
QconCAT2b	DILEVICK	DILEVIC[+57]K	y6	7334
QconCAT2b	DILEVICK	DILEVIC[+57]K	y6	6776
QconCAT2b	DILEVICK	DILEVIC[+57]K	y6	31046
QconCAT2b	DILEVICK	DILEVIC[+57]K	y6	60798
QconCAT2b	DILEVICK	DILEVIC[+57]K	y6	44545
QconCAT2b	DILEVICK	DILEVIC[+57]K	y6	45346
QconCAT2b	DILEVICK	DILEVIC[+57]K	y6	186
QconCAT2b	DILEVICK	DILEVIC[+57]K	y6	83421
QconCAT2b	DILEVICK	DILEVIC[+57]K	y6	17964
QconCAT2b	DILEVICK	DILEVIC[+57]K	y6	14601
QconCAT2b	DILEVICK	DILEVIC[+57]K	y6	4950
QconCAT2b	DILEVICK	DILEVIC[+57]K	y6	24103
QconCAT2b	DILEVICK	DILEVIC[+57]K	y6	165047
QconCAT2b	DILEVICK	DILEVIC[+57]K	y6	647
QconCAT2b	DILEVICK	DILEVIC[+57]K	y6	37855
QconCAT2b	DILEVICK	DILEVIC[+57]K	y6	36111
QconCAT2b	DILEVICK	DILEVIC[+57]K	y6	8186
QconCAT2b	DILEVICK	DILEVIC[+57]K	y6	38102
QconCAT2b	DILEVICK	DILEVIC[+57]K	y6	16414
QconCAT2b	DILEVICK	DILEVIC[+57]K	y6	17470
QconCAT2b	DILEVICK	DILEVIC[+57]K	y6	24957
QconCAT2b	DILEVICK	DILEVIC[+57]K	y6	91163
QconCAT2b	DILEVICK	DILEVIC[+57]K	y6	9863
QconCAT2b	DILEVICK	DILEVIC[+57]K	y5	4715
QconCAT2b	DILEVICK	DILEVIC[+57]K	y5	23825
QconCAT2b	DILEVICK	DILEVIC[+57]K	y5	9843
QconCAT2b	DILEVICK	DILEVIC[+57]K	y5	20818
QconCAT2b	DILEVICK	DILEVIC[+57]K	y5	8801
QconCAT2b	DILEVICK	DILEVIC[+57]K	y5	9214
QconCAT2b	DILEVICK	DILEVIC[+57]K	y5	1959
QconCAT2b	DILEVICK	DILEVIC[+57]K	y5	2290
QconCAT2b	DILEVICK	DILEVIC[+57]K	y5	2054
QconCAT2b	DILEVICK	DILEVIC[+57]K	y5	8477
QconCAT2b	DILEVICK	DILEVIC[+57]K	y5	16954
QconCAT2b	DILEVICK	DILEVIC[+57]K	y5	12972
QconCAT2b	DILEVICK	DILEVIC[+57]K	y5	12634
QconCAT2b	DILEVICK	DILEVIC[+57]K	y5	64
QconCAT2b	DILEVICK	DILEVIC[+57]K	y5	23135
QconCAT2b	DILEVICK	DILEVIC[+57]K	y5	5240
QconCAT2b	DILEVICK	DILEVIC[+57]K	y5	4219
QconCAT2b	DILEVICK	DILEVIC[+57]K	y5	1541
QconCAT2b	DILEVICK	DILEVIC[+57]K	y5	6544
QconCAT2b	DILEVICK	DILEVIC[+57]K	y5	46767
QconCAT2b	DILEVICK	DILEVIC[+57]K	y5	157
QconCAT2b	DILEVICK	DILEVIC[+57]K	y5	11071
QconCAT2b	DILEVICK	DILEVIC[+57]K	y5	10234
QconCAT2b	DILEVICK	DILEVIC[+57]K	y5	2566
QconCAT2b	DILEVICK	DILEVIC[+57]K	y5	11106
QconCAT2b	DILEVICK	DILEVIC[+57]K	y5	4734
QconCAT2b	DILEVICK	DILEVIC[+57]K	y5	5292
QconCAT2b	DILEVICK	DILEVIC[+57]K	y5	7380
QconCAT2b	DILEVICK	DILEVIC[+57]K	y5	25757
QconCAT2b	DILEVICK	DILEVIC[+57]K	y5	2953
QconCAT2b	DILEVICK	DILEVIC[+57]K	b4	1014
QconCAT2b	DILEVICK	DILEVIC[+57]K	b4	4546
QconCAT2b	DILEVICK	DILEVIC[+57]K	b4	1645
QconCAT2b	DILEVICK	DILEVIC[+57]K	b4	3952
QconCAT2b	DILEVICK	DILEVIC[+57]K	b4	1528
QconCAT2b	DILEVICK	DILEVIC[+57]K	b4	1730
QconCAT2b	DILEVICK	DILEVIC[+57]K	b4	432
QconCAT2b	DILEVICK	DILEVIC[+57]K	b4	335
QconCAT2b	DILEVICK	DILEVIC[+57]K	b4	402
QconCAT2b	DILEVICK	DILEVIC[+57]K	b4	1583
QconCAT2b	DILEVICK	DILEVIC[+57]K	b4	3027
QconCAT2b	DILEVICK	DILEVIC[+57]K	b4	2175
QconCAT2b	DILEVICK	DILEVIC[+57]K	b4	2519
QconCAT2b	DILEVICK	DILEVIC[+57]K	b4	16
QconCAT2b	DILEVICK	DILEVIC[+57]K	b4	4326
QconCAT2b	DILEVICK	DILEVIC[+57]K	b4	937
QconCAT2b	DILEVICK	DILEVIC[+57]K	b4	801
QconCAT2b	DILEVICK	DILEVIC[+57]K	b4	251
QconCAT2b	DILEVICK	DILEVIC[+57]K	b4	1176
QconCAT2b	DILEVICK	DILEVIC[+57]K	b4	8417
QconCAT2b	DILEVICK	DILEVIC[+57]K	b4	66
QconCAT2b	DILEVICK	DILEVIC[+57]K	b4	1918
QconCAT2b	DILEVICK	DILEVIC[+57]K	b4	2015
QconCAT2b	DILEVICK	DILEVIC[+57]K	b4	411
QconCAT2b	DILEVICK	DILEVIC[+57]K	b4	2066
QconCAT2b	DILEVICK	DILEVIC[+57]K	b4	1095
QconCAT2b	DILEVICK	DILEVIC[+57]K	b4	920
QconCAT2b	DILEVICK	DILEVIC[+57]K	b4	1319
QconCAT2b	DILEVICK	DILEVIC[+57]K	b4	4546
QconCAT2b	DILEVICK	DILEVIC[+57]K	b4	464
QconCAT2b	DILEVICK	DILEVIC[+57]K	b5	495
QconCAT2b	DILEVICK	DILEVIC[+57]K	b5	2434
QconCAT2b	DILEVICK	DILEVIC[+57]K	b5	939
QconCAT2b	DILEVICK	DILEVIC[+57]K	b5	2089
QconCAT2b	DILEVICK	DILEVIC[+57]K	b5	777
QconCAT2b	DILEVICK	DILEVIC[+57]K	b5	944
QconCAT2b	DILEVICK	DILEVIC[+57]K	b5	194
QconCAT2b	DILEVICK	DILEVIC[+57]K	b5	199
QconCAT2b	DILEVICK	DILEVIC[+57]K	b5	243
QconCAT2b	DILEVICK	DILEVIC[+57]K	b5	722
QconCAT2b	DILEVICK	DILEVIC[+57]K	b5	1588
QconCAT2b	DILEVICK	DILEVIC[+57]K	b5	1065
QconCAT2b	DILEVICK	DILEVIC[+57]K	b5	1276
QconCAT2b	DILEVICK	DILEVIC[+57]K	b5	9
QconCAT2b	DILEVICK	DILEVIC[+57]K	b5	2032
QconCAT2b	DILEVICK	DILEVIC[+57]K	b5	667
QconCAT2b	DILEVICK	DILEVIC[+57]K	b5	513
QconCAT2b	DILEVICK	DILEVIC[+57]K	b5	168
QconCAT2b	DILEVICK	DILEVIC[+57]K	b5	629
QconCAT2b	DILEVICK	DILEVIC[+57]K	b5	4012
QconCAT2b	DILEVICK	DILEVIC[+57]K	b5	10
QconCAT2b	DILEVICK	DILEVIC[+57]K	b5	1136
QconCAT2b	DILEVICK	DILEVIC[+57]K	b5	1036
QconCAT2b	DILEVICK	DILEVIC[+57]K	b5	210
QconCAT2b	DILEVICK	DILEVIC[+57]K	b5	1034
QconCAT2b	DILEVICK	DILEVIC[+57]K	b5	455
QconCAT2b	DILEVICK	DILEVIC[+57]K	b5	441
QconCAT2b	DILEVICK	DILEVIC[+57]K	b5	725
QconCAT2b	DILEVICK	DILEVIC[+57]K	b5	2307
QconCAT2b	DILEVICK	DILEVIC[+57]K	b5	323
QconCAT2b	DILEVICK	DILEVIC[+57]K	b6	204
QconCAT2b	DILEVICK	DILEVIC[+57]K	b6	810
QconCAT2b	DILEVICK	DILEVIC[+57]K	b6	376
QconCAT2b	DILEVICK	DILEVIC[+57]K	b6	765
QconCAT2b	DILEVICK	DILEVIC[+57]K	b6	324
QconCAT2b	DILEVICK	DILEVIC[+57]K	b6	396
QconCAT2b	DILEVICK	DILEVIC[+57]K	b6	42
QconCAT2b	DILEVICK	DILEVIC[+57]K	b6	121
QconCAT2b	DILEVICK	DILEVIC[+57]K	b6	78
QconCAT2b	DILEVICK	DILEVIC[+57]K	b6	311
QconCAT2b	DILEVICK	DILEVIC[+57]K	b6	703
QconCAT2b	DILEVICK	DILEVIC[+57]K	b6	529
QconCAT2b	DILEVICK	DILEVIC[+57]K	b6	496
QconCAT2b	DILEVICK	DILEVIC[+57]K	b6	19
QconCAT2b	DILEVICK	DILEVIC[+57]K	b6	814
QconCAT2b	DILEVICK	DILEVIC[+57]K	b6	164
QconCAT2b	DILEVICK	DILEVIC[+57]K	b6	231
QconCAT2b	DILEVICK	DILEVIC[+57]K	b6	27
QconCAT2b	DILEVICK	DILEVIC[+57]K	b6	301
QconCAT2b	DILEVICK	DILEVIC[+57]K	b6	1458
QconCAT2b	DILEVICK	DILEVIC[+57]K	b6	14
QconCAT2b	DILEVICK	DILEVIC[+57]K	b6	283
QconCAT2b	DILEVICK	DILEVIC[+57]K	b6	331
QconCAT2b	DILEVICK	DILEVIC[+57]K	b6	115
QconCAT2b	DILEVICK	DILEVIC[+57]K	b6	381
QconCAT2b	DILEVICK	DILEVIC[+57]K	b6	226
QconCAT2b	DILEVICK	DILEVIC[+57]K	b6	203
QconCAT2b	DILEVICK	DILEVIC[+57]K	b6	266
QconCAT2b	DILEVICK	DILEVIC[+57]K	b6	826
QconCAT2b	DILEVICK	DILEVIC[+57]K	b6	113
QconCAT2b	GGVNDLESVVK	GGVNDLESVVK	y8	1
QconCAT2b	GGVNDLESVVK	GGVNDLESVVK	y8	3822
QconCAT2b	GGVNDLESVVK	GGVNDLESVVK	y8	8840
QconCAT2b	GGVNDLESVVK	GGVNDLESVVK	y8	8745
QconCAT2b	GGVNDLESVVK	GGVNDLESVVK	y8	11162
QconCAT2b	GGVNDLESVVK	GGVNDLESVVK	y8	16271
QconCAT2b	GGVNDLESVVK	GGVNDLESVVK	y8	12784
QconCAT2b	GGVNDLESVVK	GGVNDLESVVK	y8	8959
QconCAT2b	GGVNDLESVVK	GGVNDLESVVK	y8	17133
QconCAT2b	GGVNDLESVVK	GGVNDLESVVK	y8	6
QconCAT2b	GGVNDLESVVK	GGVNDLESVVK	y8	4461
QconCAT2b	GGVNDLESVVK	GGVNDLESVVK	y8	6826
QconCAT2b	GGVNDLESVVK	GGVNDLESVVK	y8	11161
QconCAT2b	GGVNDLESVVK	GGVNDLESVVK	y8	9938
QconCAT2b	GGVNDLESVVK	GGVNDLESVVK	y8	14118
QconCAT2b	GGVNDLESVVK	GGVNDLESVVK	y8	20600
QconCAT2b	GGVNDLESVVK	GGVNDLESVVK	y8	28805
QconCAT2b	GGVNDLESVVK	GGVNDLESVVK	y8	30881
QconCAT2b	GGVNDLESVVK	GGVNDLESVVK	y8	0
QconCAT2b	GGVNDLESVVK	GGVNDLESVVK	y8	5315
QconCAT2b	GGVNDLESVVK	GGVNDLESVVK	y8	9504
QconCAT2b	GGVNDLESVVK	GGVNDLESVVK	y8	8647
QconCAT2b	GGVNDLESVVK	GGVNDLESVVK	y8	14822
QconCAT2b	GGVNDLESVVK	GGVNDLESVVK	y8	3720
QconCAT2b	GGVNDLESVVK	GGVNDLESVVK	y8	21475
QconCAT2b	GGVNDLESVVK	GGVNDLESVVK	y8	24411
QconCAT2b	GGVNDLESVVK	GGVNDLESVVK	y8	27323
QconCAT2b	GGVNDLESVVK	GGVNDLESVVK	y8	13
QconCAT2b	GGVNDLESVVK	GGVNDLESVVK	y8	11
QconCAT2b	GGVNDLESVVK	GGVNDLESVVK	y8	22
QconCAT2b	GGVNDLESVVK	GGVNDLESVVK	y7	23
QconCAT2b	GGVNDLESVVK	GGVNDLESVVK	y7	2141
QconCAT2b	GGVNDLESVVK	GGVNDLESVVK	y7	4854
QconCAT2b	GGVNDLESVVK	GGVNDLESVVK	y7	6379
QconCAT2b	GGVNDLESVVK	GGVNDLESVVK	y7	6402
QconCAT2b	GGVNDLESVVK	GGVNDLESVVK	y7	9126
QconCAT2b	GGVNDLESVVK	GGVNDLESVVK	y7	6780
QconCAT2b	GGVNDLESVVK	GGVNDLESVVK	y7	4865
QconCAT2b	GGVNDLESVVK	GGVNDLESVVK	y7	9430
QconCAT2b	GGVNDLESVVK	GGVNDLESVVK	y7	117
QconCAT2b	GGVNDLESVVK	GGVNDLESVVK	y7	2509
QconCAT2b	GGVNDLESVVK	GGVNDLESVVK	y7	3763
QconCAT2b	GGVNDLESVVK	GGVNDLESVVK	y7	6536
QconCAT2b	GGVNDLESVVK	GGVNDLESVVK	y7	5443
QconCAT2b	GGVNDLESVVK	GGVNDLESVVK	y7	9179
QconCAT2b	GGVNDLESVVK	GGVNDLESVVK	y7	12277
QconCAT2b	GGVNDLESVVK	GGVNDLESVVK	y7	15749
QconCAT2b	GGVNDLESVVK	GGVNDLESVVK	y7	16314
QconCAT2b	GGVNDLESVVK	GGVNDLESVVK	y7	17
QconCAT2b	GGVNDLESVVK	GGVNDLESVVK	y7	3205
QconCAT2b	GGVNDLESVVK	GGVNDLESVVK	y7	5509
QconCAT2b	GGVNDLESVVK	GGVNDLESVVK	y7	7107
QconCAT2b	GGVNDLESVVK	GGVNDLESVVK	y7	8430
QconCAT2b	GGVNDLESVVK	GGVNDLESVVK	y7	2385
QconCAT2b	GGVNDLESVVK	GGVNDLESVVK	y7	11346
QconCAT2b	GGVNDLESVVK	GGVNDLESVVK	y7	14489
QconCAT2b	GGVNDLESVVK	GGVNDLESVVK	y7	15386
QconCAT2b	GGVNDLESVVK	GGVNDLESVVK	y7	3
QconCAT2b	GGVNDLESVVK	GGVNDLESVVK	y7	165
QconCAT2b	GGVNDLESVVK	GGVNDLESVVK	y7	339
QconCAT2b	GGVNDLESVVK	GGVNDLESVVK	y6	2
QconCAT2b	GGVNDLESVVK	GGVNDLESVVK	y6	1370
QconCAT2b	GGVNDLESVVK	GGVNDLESVVK	y6	3420
QconCAT2b	GGVNDLESVVK	GGVNDLESVVK	y6	3159
QconCAT2b	GGVNDLESVVK	GGVNDLESVVK	y6	4491
QconCAT2b	GGVNDLESVVK	GGVNDLESVVK	y6	6268
QconCAT2b	GGVNDLESVVK	GGVNDLESVVK	y6	4838
QconCAT2b	GGVNDLESVVK	GGVNDLESVVK	y6	3207
QconCAT2b	GGVNDLESVVK	GGVNDLESVVK	y6	6754
QconCAT2b	GGVNDLESVVK	GGVNDLESVVK	y6	11
QconCAT2b	GGVNDLESVVK	GGVNDLESVVK	y6	1372
QconCAT2b	GGVNDLESVVK	GGVNDLESVVK	y6	2459
QconCAT2b	GGVNDLESVVK	GGVNDLESVVK	y6	4267
QconCAT2b	GGVNDLESVVK	GGVNDLESVVK	y6	3400
QconCAT2b	GGVNDLESVVK	GGVNDLESVVK	y6	5115
QconCAT2b	GGVNDLESVVK	GGVNDLESVVK	y6	7724
QconCAT2b	GGVNDLESVVK	GGVNDLESVVK	y6	10506
QconCAT2b	GGVNDLESVVK	GGVNDLESVVK	y6	10801
QconCAT2b	GGVNDLESVVK	GGVNDLESVVK	y6	1
QconCAT2b	GGVNDLESVVK	GGVNDLESVVK	y6	1657
QconCAT2b	GGVNDLESVVK	GGVNDLESVVK	y6	3853
QconCAT2b	GGVNDLESVVK	GGVNDLESVVK	y6	3626
QconCAT2b	GGVNDLESVVK	GGVNDLESVVK	y6	5209
QconCAT2b	GGVNDLESVVK	GGVNDLESVVK	y6	1417
QconCAT2b	GGVNDLESVVK	GGVNDLESVVK	y6	7843
QconCAT2b	GGVNDLESVVK	GGVNDLESVVK	y6	9073
QconCAT2b	GGVNDLESVVK	GGVNDLESVVK	y6	10617
QconCAT2b	GGVNDLESVVK	GGVNDLESVVK	y6	5
QconCAT2b	GGVNDLESVVK	GGVNDLESVVK	y6	3
QconCAT2b	GGVNDLESVVK	GGVNDLESVVK	y6	4
QconCAT2b	GGVNDLESVVK	GGVNDLESVVK	y5	14
QconCAT2b	GGVNDLESVVK	GGVNDLESVVK	y5	1786
QconCAT2b	GGVNDLESVVK	GGVNDLESVVK	y5	4509
QconCAT2b	GGVNDLESVVK	GGVNDLESVVK	y5	4004
QconCAT2b	GGVNDLESVVK	GGVNDLESVVK	y5	4818
QconCAT2b	GGVNDLESVVK	GGVNDLESVVK	y5	6137
QconCAT2b	GGVNDLESVVK	GGVNDLESVVK	y5	5217
QconCAT2b	GGVNDLESVVK	GGVNDLESVVK	y5	3570
QconCAT2b	GGVNDLESVVK	GGVNDLESVVK	y5	6649
QconCAT2b	GGVNDLESVVK	GGVNDLESVVK	y5	292
QconCAT2b	GGVNDLESVVK	GGVNDLESVVK	y5	1982
QconCAT2b	GGVNDLESVVK	GGVNDLESVVK	y5	3362
QconCAT2b	GGVNDLESVVK	GGVNDLESVVK	y5	5212
QconCAT2b	GGVNDLESVVK	GGVNDLESVVK	y5	4295
QconCAT2b	GGVNDLESVVK	GGVNDLESVVK	y5	5578
QconCAT2b	GGVNDLESVVK	GGVNDLESVVK	y5	8707
QconCAT2b	GGVNDLESVVK	GGVNDLESVVK	y5	11932
QconCAT2b	GGVNDLESVVK	GGVNDLESVVK	y5	12697
QconCAT2b	GGVNDLESVVK	GGVNDLESVVK	y5	146
QconCAT2b	GGVNDLESVVK	GGVNDLESVVK	y5	2058
QconCAT2b	GGVNDLESVVK	GGVNDLESVVK	y5	4576
QconCAT2b	GGVNDLESVVK	GGVNDLESVVK	y5	4162
QconCAT2b	GGVNDLESVVK	GGVNDLESVVK	y5	6509
QconCAT2b	GGVNDLESVVK	GGVNDLESVVK	y5	2138
QconCAT2b	GGVNDLESVVK	GGVNDLESVVK	y5	9634
QconCAT2b	GGVNDLESVVK	GGVNDLESVVK	y5	10137
QconCAT2b	GGVNDLESVVK	GGVNDLESVVK	y5	10942
QconCAT2b	GGVNDLESVVK	GGVNDLESVVK	y5	98
QconCAT2b	GGVNDLESVVK	GGVNDLESVVK	y5	156
QconCAT2b	GGVNDLESVVK	GGVNDLESVVK	y5	86
QconCAT2b	GGVNDLESVVK	GGVNDLESVVK	y4	2
QconCAT2b	GGVNDLESVVK	GGVNDLESVVK	y4	1354
QconCAT2b	GGVNDLESVVK	GGVNDLESVVK	y4	2898
QconCAT2b	GGVNDLESVVK	GGVNDLESVVK	y4	3398
QconCAT2b	GGVNDLESVVK	GGVNDLESVVK	y4	3658
QconCAT2b	GGVNDLESVVK	GGVNDLESVVK	y4	5024
QconCAT2b	GGVNDLESVVK	GGVNDLESVVK	y4	4118
QconCAT2b	GGVNDLESVVK	GGVNDLESVVK	y4	2955
QconCAT2b	GGVNDLESVVK	GGVNDLESVVK	y4	5597
QconCAT2b	GGVNDLESVVK	GGVNDLESVVK	y4	4
QconCAT2b	GGVNDLESVVK	GGVNDLESVVK	y4	1290
QconCAT2b	GGVNDLESVVK	GGVNDLESVVK	y4	1995
QconCAT2b	GGVNDLESVVK	GGVNDLESVVK	y4	4297
QconCAT2b	GGVNDLESVVK	GGVNDLESVVK	y4	3171
QconCAT2b	GGVNDLESVVK	GGVNDLESVVK	y4	4705
QconCAT2b	GGVNDLESVVK	GGVNDLESVVK	y4	7051
QconCAT2b	GGVNDLESVVK	GGVNDLESVVK	y4	9701
QconCAT2b	GGVNDLESVVK	GGVNDLESVVK	y4	9836
QconCAT2b	GGVNDLESVVK	GGVNDLESVVK	y4	21
QconCAT2b	GGVNDLESVVK	GGVNDLESVVK	y4	1669
QconCAT2b	GGVNDLESVVK	GGVNDLESVVK	y4	3447
QconCAT2b	GGVNDLESVVK	GGVNDLESVVK	y4	3191
QconCAT2b	GGVNDLESVVK	GGVNDLESVVK	y4	5267
QconCAT2b	GGVNDLESVVK	GGVNDLESVVK	y4	1364
QconCAT2b	GGVNDLESVVK	GGVNDLESVVK	y4	7470
QconCAT2b	GGVNDLESVVK	GGVNDLESVVK	y4	8233
QconCAT2b	GGVNDLESVVK	GGVNDLESVVK	y4	9477
QconCAT2b	GGVNDLESVVK	GGVNDLESVVK	y4	0
QconCAT2b	GGVNDLESVVK	GGVNDLESVVK	y4	1
QconCAT2b	GGVNDLESVVK	GGVNDLESVVK	y4	2
QconCAT2b	GGVNDLESVVK	GGVNDLESVVK	b3	9
QconCAT2b	GGVNDLESVVK	GGVNDLESVVK	b3	2256
QconCAT2b	GGVNDLESVVK	GGVNDLESVVK	b3	5871
QconCAT2b	GGVNDLESVVK	GGVNDLESVVK	b3	5719
QconCAT2b	GGVNDLESVVK	GGVNDLESVVK	b3	7161
QconCAT2b	GGVNDLESVVK	GGVNDLESVVK	b3	8852
QconCAT2b	GGVNDLESVVK	GGVNDLESVVK	b3	7520
QconCAT2b	GGVNDLESVVK	GGVNDLESVVK	b3	4965
QconCAT2b	GGVNDLESVVK	GGVNDLESVVK	b3	10484
QconCAT2b	GGVNDLESVVK	GGVNDLESVVK	b3	53
QconCAT2b	GGVNDLESVVK	GGVNDLESVVK	b3	2517
QconCAT2b	GGVNDLESVVK	GGVNDLESVVK	b3	4045
QconCAT2b	GGVNDLESVVK	GGVNDLESVVK	b3	6881
QconCAT2b	GGVNDLESVVK	GGVNDLESVVK	b3	5294
QconCAT2b	GGVNDLESVVK	GGVNDLESVVK	b3	9027
QconCAT2b	GGVNDLESVVK	GGVNDLESVVK	b3	11691
QconCAT2b	GGVNDLESVVK	GGVNDLESVVK	b3	17866
QconCAT2b	GGVNDLESVVK	GGVNDLESVVK	b3	18062
QconCAT2b	GGVNDLESVVK	GGVNDLESVVK	b3	27
QconCAT2b	GGVNDLESVVK	GGVNDLESVVK	b3	3377
QconCAT2b	GGVNDLESVVK	GGVNDLESVVK	b3	6088
QconCAT2b	GGVNDLESVVK	GGVNDLESVVK	b3	5569
QconCAT2b	GGVNDLESVVK	GGVNDLESVVK	b3	8754
QconCAT2b	GGVNDLESVVK	GGVNDLESVVK	b3	2085
QconCAT2b	GGVNDLESVVK	GGVNDLESVVK	b3	12505
QconCAT2b	GGVNDLESVVK	GGVNDLESVVK	b3	14670
QconCAT2b	GGVNDLESVVK	GGVNDLESVVK	b3	16109
QconCAT2b	GGVNDLESVVK	GGVNDLESVVK	b3	10
QconCAT2b	GGVNDLESVVK	GGVNDLESVVK	b3	2
QconCAT2b	GGVNDLESVVK	GGVNDLESVVK	b3	51
QconCAT2b	GGVNDLESVVK	GGVNDLESVVK	y8	5997
QconCAT2b	GGVNDLESVVK	GGVNDLESVVK	y8	25450
QconCAT2b	GGVNDLESVVK	GGVNDLESVVK	y8	13611
QconCAT2b	GGVNDLESVVK	GGVNDLESVVK	y8	47833
QconCAT2b	GGVNDLESVVK	GGVNDLESVVK	y8	12782
QconCAT2b	GGVNDLESVVK	GGVNDLESVVK	y8	10838
QconCAT2b	GGVNDLESVVK	GGVNDLESVVK	y8	8742
QconCAT2b	GGVNDLESVVK	GGVNDLESVVK	y8	15377
QconCAT2b	GGVNDLESVVK	GGVNDLESVVK	y8	17898
QconCAT2b	GGVNDLESVVK	GGVNDLESVVK	y8	9085
QconCAT2b	GGVNDLESVVK	GGVNDLESVVK	y8	14719
QconCAT2b	GGVNDLESVVK	GGVNDLESVVK	y8	16218
QconCAT2b	GGVNDLESVVK	GGVNDLESVVK	y8	37936
QconCAT2b	GGVNDLESVVK	GGVNDLESVVK	y8	143
QconCAT2b	GGVNDLESVVK	GGVNDLESVVK	y8	32079
QconCAT2b	GGVNDLESVVK	GGVNDLESVVK	y8	11596
QconCAT2b	GGVNDLESVVK	GGVNDLESVVK	y8	21435
QconCAT2b	GGVNDLESVVK	GGVNDLESVVK	y8	18823
QconCAT2b	GGVNDLESVVK	GGVNDLESVVK	y8	6837
QconCAT2b	GGVNDLESVVK	GGVNDLESVVK	y8	55110
QconCAT2b	GGVNDLESVVK	GGVNDLESVVK	y8	363
QconCAT2b	GGVNDLESVVK	GGVNDLESVVK	y8	20401
QconCAT2b	GGVNDLESVVK	GGVNDLESVVK	y8	16295
QconCAT2b	GGVNDLESVVK	GGVNDLESVVK	y8	6647
QconCAT2b	GGVNDLESVVK	GGVNDLESVVK	y8	47805
QconCAT2b	GGVNDLESVVK	GGVNDLESVVK	y8	28537
QconCAT2b	GGVNDLESVVK	GGVNDLESVVK	y8	40140
QconCAT2b	GGVNDLESVVK	GGVNDLESVVK	y8	9750
QconCAT2b	GGVNDLESVVK	GGVNDLESVVK	y8	32269
QconCAT2b	GGVNDLESVVK	GGVNDLESVVK	y8	5539
QconCAT2b	GGVNDLESVVK	GGVNDLESVVK	y7	2934
QconCAT2b	GGVNDLESVVK	GGVNDLESVVK	y7	14109
QconCAT2b	GGVNDLESVVK	GGVNDLESVVK	y7	8121
QconCAT2b	GGVNDLESVVK	GGVNDLESVVK	y7	26848
QconCAT2b	GGVNDLESVVK	GGVNDLESVVK	y7	6128
QconCAT2b	GGVNDLESVVK	GGVNDLESVVK	y7	6559
QconCAT2b	GGVNDLESVVK	GGVNDLESVVK	y7	4955
QconCAT2b	GGVNDLESVVK	GGVNDLESVVK	y7	8103
QconCAT2b	GGVNDLESVVK	GGVNDLESVVK	y7	9929
QconCAT2b	GGVNDLESVVK	GGVNDLESVVK	y7	4786
QconCAT2b	GGVNDLESVVK	GGVNDLESVVK	y7	7948
QconCAT2b	GGVNDLESVVK	GGVNDLESVVK	y7	8530
QconCAT2b	GGVNDLESVVK	GGVNDLESVVK	y7	20438
QconCAT2b	GGVNDLESVVK	GGVNDLESVVK	y7	87
QconCAT2b	GGVNDLESVVK	GGVNDLESVVK	y7	16706
QconCAT2b	GGVNDLESVVK	GGVNDLESVVK	y7	6155
QconCAT2b	GGVNDLESVVK	GGVNDLESVVK	y7	11759
QconCAT2b	GGVNDLESVVK	GGVNDLESVVK	y7	9838
QconCAT2b	GGVNDLESVVK	GGVNDLESVVK	y7	3601
QconCAT2b	GGVNDLESVVK	GGVNDLESVVK	y7	29515
QconCAT2b	GGVNDLESVVK	GGVNDLESVVK	y7	114
QconCAT2b	GGVNDLESVVK	GGVNDLESVVK	y7	12141
QconCAT2b	GGVNDLESVVK	GGVNDLESVVK	y7	8512
QconCAT2b	GGVNDLESVVK	GGVNDLESVVK	y7	3533
QconCAT2b	GGVNDLESVVK	GGVNDLESVVK	y7	26890
QconCAT2b	GGVNDLESVVK	GGVNDLESVVK	y7	16061
QconCAT2b	GGVNDLESVVK	GGVNDLESVVK	y7	20958
QconCAT2b	GGVNDLESVVK	GGVNDLESVVK	y7	5099
QconCAT2b	GGVNDLESVVK	GGVNDLESVVK	y7	16891
QconCAT2b	GGVNDLESVVK	GGVNDLESVVK	y7	3294
QconCAT2b	GGVNDLESVVK	GGVNDLESVVK	y6	2004
QconCAT2b	GGVNDLESVVK	GGVNDLESVVK	y6	8668
QconCAT2b	GGVNDLESVVK	GGVNDLESVVK	y6	5266
QconCAT2b	GGVNDLESVVK	GGVNDLESVVK	y6	17321
QconCAT2b	GGVNDLESVVK	GGVNDLESVVK	y6	4969
QconCAT2b	GGVNDLESVVK	GGVNDLESVVK	y6	4113
QconCAT2b	GGVNDLESVVK	GGVNDLESVVK	y6	3399
QconCAT2b	GGVNDLESVVK	GGVNDLESVVK	y6	5471
QconCAT2b	GGVNDLESVVK	GGVNDLESVVK	y6	6392
QconCAT2b	GGVNDLESVVK	GGVNDLESVVK	y6	3131
QconCAT2b	GGVNDLESVVK	GGVNDLESVVK	y6	5626
QconCAT2b	GGVNDLESVVK	GGVNDLESVVK	y6	5871
QconCAT2b	GGVNDLESVVK	GGVNDLESVVK	y6	13243
QconCAT2b	GGVNDLESVVK	GGVNDLESVVK	y6	45
QconCAT2b	GGVNDLESVVK	GGVNDLESVVK	y6	12020
QconCAT2b	GGVNDLESVVK	GGVNDLESVVK	y6	4536
QconCAT2b	GGVNDLESVVK	GGVNDLESVVK	y6	7635
QconCAT2b	GGVNDLESVVK	GGVNDLESVVK	y6	7115
QconCAT2b	GGVNDLESVVK	GGVNDLESVVK	y6	2138
QconCAT2b	GGVNDLESVVK	GGVNDLESVVK	y6	19778
QconCAT2b	GGVNDLESVVK	GGVNDLESVVK	y6	168
QconCAT2b	GGVNDLESVVK	GGVNDLESVVK	y6	8213
QconCAT2b	GGVNDLESVVK	GGVNDLESVVK	y6	6204
QconCAT2b	GGVNDLESVVK	GGVNDLESVVK	y6	2079
QconCAT2b	GGVNDLESVVK	GGVNDLESVVK	y6	17908
QconCAT2b	GGVNDLESVVK	GGVNDLESVVK	y6	10131
QconCAT2b	GGVNDLESVVK	GGVNDLESVVK	y6	14118
QconCAT2b	GGVNDLESVVK	GGVNDLESVVK	y6	3920
QconCAT2b	GGVNDLESVVK	GGVNDLESVVK	y6	10693
QconCAT2b	GGVNDLESVVK	GGVNDLESVVK	y6	1896
QconCAT2b	GGVNDLESVVK	GGVNDLESVVK	y5	1910
QconCAT2b	GGVNDLESVVK	GGVNDLESVVK	y5	10854
QconCAT2b	GGVNDLESVVK	GGVNDLESVVK	y5	5753
QconCAT2b	GGVNDLESVVK	GGVNDLESVVK	y5	19853
QconCAT2b	GGVNDLESVVK	GGVNDLESVVK	y5	5158
QconCAT2b	GGVNDLESVVK	GGVNDLESVVK	y5	5079
QconCAT2b	GGVNDLESVVK	GGVNDLESVVK	y5	3632
QconCAT2b	GGVNDLESVVK	GGVNDLESVVK	y5	6306
QconCAT2b	GGVNDLESVVK	GGVNDLESVVK	y5	6950
QconCAT2b	GGVNDLESVVK	GGVNDLESVVK	y5	3212
QconCAT2b	GGVNDLESVVK	GGVNDLESVVK	y5	5863
QconCAT2b	GGVNDLESVVK	GGVNDLESVVK	y5	6102
QconCAT2b	GGVNDLESVVK	GGVNDLESVVK	y5	15450
QconCAT2b	GGVNDLESVVK	GGVNDLESVVK	y5	46
QconCAT2b	GGVNDLESVVK	GGVNDLESVVK	y5	13282
QconCAT2b	GGVNDLESVVK	GGVNDLESVVK	y5	5664
QconCAT2b	GGVNDLESVVK	GGVNDLESVVK	y5	9526
QconCAT2b	GGVNDLESVVK	GGVNDLESVVK	y5	7647
QconCAT2b	GGVNDLESVVK	GGVNDLESVVK	y5	2430
QconCAT2b	GGVNDLESVVK	GGVNDLESVVK	y5	22562
QconCAT2b	GGVNDLESVVK	GGVNDLESVVK	y5	138
QconCAT2b	GGVNDLESVVK	GGVNDLESVVK	y5	8118
QconCAT2b	GGVNDLESVVK	GGVNDLESVVK	y5	6924
QconCAT2b	GGVNDLESVVK	GGVNDLESVVK	y5	2728
QconCAT2b	GGVNDLESVVK	GGVNDLESVVK	y5	18863
QconCAT2b	GGVNDLESVVK	GGVNDLESVVK	y5	11460
QconCAT2b	GGVNDLESVVK	GGVNDLESVVK	y5	16084
QconCAT2b	GGVNDLESVVK	GGVNDLESVVK	y5	4240
QconCAT2b	GGVNDLESVVK	GGVNDLESVVK	y5	12056
QconCAT2b	GGVNDLESVVK	GGVNDLESVVK	y5	2157
QconCAT2b	GGVNDLESVVK	GGVNDLESVVK	y4	1923
QconCAT2b	GGVNDLESVVK	GGVNDLESVVK	y4	8016
QconCAT2b	GGVNDLESVVK	GGVNDLESVVK	y4	5067
QconCAT2b	GGVNDLESVVK	GGVNDLESVVK	y4	15133
QconCAT2b	GGVNDLESVVK	GGVNDLESVVK	y4	4221
QconCAT2b	GGVNDLESVVK	GGVNDLESVVK	y4	3718
QconCAT2b	GGVNDLESVVK	GGVNDLESVVK	y4	3209
QconCAT2b	GGVNDLESVVK	GGVNDLESVVK	y4	4822
QconCAT2b	GGVNDLESVVK	GGVNDLESVVK	y4	6117
QconCAT2b	GGVNDLESVVK	GGVNDLESVVK	y4	2599
QconCAT2b	GGVNDLESVVK	GGVNDLESVVK	y4	4639
QconCAT2b	GGVNDLESVVK	GGVNDLESVVK	y4	4730
QconCAT2b	GGVNDLESVVK	GGVNDLESVVK	y4	12804
QconCAT2b	GGVNDLESVVK	GGVNDLESVVK	y4	2
QconCAT2b	GGVNDLESVVK	GGVNDLESVVK	y4	10729
QconCAT2b	GGVNDLESVVK	GGVNDLESVVK	y4	4331
QconCAT2b	GGVNDLESVVK	GGVNDLESVVK	y4	7695
QconCAT2b	GGVNDLESVVK	GGVNDLESVVK	y4	6803
QconCAT2b	GGVNDLESVVK	GGVNDLESVVK	y4	1864
QconCAT2b	GGVNDLESVVK	GGVNDLESVVK	y4	19044
QconCAT2b	GGVNDLESVVK	GGVNDLESVVK	y4	176
QconCAT2b	GGVNDLESVVK	GGVNDLESVVK	y4	6696
QconCAT2b	GGVNDLESVVK	GGVNDLESVVK	y4	5987
QconCAT2b	GGVNDLESVVK	GGVNDLESVVK	y4	2267
QconCAT2b	GGVNDLESVVK	GGVNDLESVVK	y4	16364
QconCAT2b	GGVNDLESVVK	GGVNDLESVVK	y4	9955
QconCAT2b	GGVNDLESVVK	GGVNDLESVVK	y4	13010
QconCAT2b	GGVNDLESVVK	GGVNDLESVVK	y4	3243
QconCAT2b	GGVNDLESVVK	GGVNDLESVVK	y4	10861
QconCAT2b	GGVNDLESVVK	GGVNDLESVVK	y4	1519
QconCAT2b	GGVNDLESVVK	GGVNDLESVVK	b3	2789
QconCAT2b	GGVNDLESVVK	GGVNDLESVVK	b3	15782
QconCAT2b	GGVNDLESVVK	GGVNDLESVVK	b3	8000
QconCAT2b	GGVNDLESVVK	GGVNDLESVVK	b3	28270
QconCAT2b	GGVNDLESVVK	GGVNDLESVVK	b3	6768
QconCAT2b	GGVNDLESVVK	GGVNDLESVVK	b3	6901
QconCAT2b	GGVNDLESVVK	GGVNDLESVVK	b3	4753
QconCAT2b	GGVNDLESVVK	GGVNDLESVVK	b3	8364
QconCAT2b	GGVNDLESVVK	GGVNDLESVVK	b3	10609
QconCAT2b	GGVNDLESVVK	GGVNDLESVVK	b3	5201
QconCAT2b	GGVNDLESVVK	GGVNDLESVVK	b3	8551
QconCAT2b	GGVNDLESVVK	GGVNDLESVVK	b3	8510
QconCAT2b	GGVNDLESVVK	GGVNDLESVVK	b3	21775
QconCAT2b	GGVNDLESVVK	GGVNDLESVVK	b3	93
QconCAT2b	GGVNDLESVVK	GGVNDLESVVK	b3	19088
QconCAT2b	GGVNDLESVVK	GGVNDLESVVK	b3	7621
QconCAT2b	GGVNDLESVVK	GGVNDLESVVK	b3	13232
QconCAT2b	GGVNDLESVVK	GGVNDLESVVK	b3	11031
QconCAT2b	GGVNDLESVVK	GGVNDLESVVK	b3	3695
QconCAT2b	GGVNDLESVVK	GGVNDLESVVK	b3	33699
QconCAT2b	GGVNDLESVVK	GGVNDLESVVK	b3	177
QconCAT2b	GGVNDLESVVK	GGVNDLESVVK	b3	12939
QconCAT2b	GGVNDLESVVK	GGVNDLESVVK	b3	9252
QconCAT2b	GGVNDLESVVK	GGVNDLESVVK	b3	3261
QconCAT2b	GGVNDLESVVK	GGVNDLESVVK	b3	27627
QconCAT2b	GGVNDLESVVK	GGVNDLESVVK	b3	16370
QconCAT2b	GGVNDLESVVK	GGVNDLESVVK	b3	23099
QconCAT2b	GGVNDLESVVK	GGVNDLESVVK	b3	5870
QconCAT2b	GGVNDLESVVK	GGVNDLESVVK	b3	18590
QconCAT2b	GGVNDLESVVK	GGVNDLESVVK	b3	3498
QconCAT2b	IIVVTSGK	IIVVTSGK	y7	2
QconCAT2b	IIVVTSGK	IIVVTSGK	y7	5158
QconCAT2b	IIVVTSGK	IIVVTSGK	y7	13610
QconCAT2b	IIVVTSGK	IIVVTSGK	y7	16176
QconCAT2b	IIVVTSGK	IIVVTSGK	y7	20077
QconCAT2b	IIVVTSGK	IIVVTSGK	y7	31158
QconCAT2b	IIVVTSGK	IIVVTSGK	y7	25635
QconCAT2b	IIVVTSGK	IIVVTSGK	y7	23104
QconCAT2b	IIVVTSGK	IIVVTSGK	y7	54584
QconCAT2b	IIVVTSGK	IIVVTSGK	y7	24
QconCAT2b	IIVVTSGK	IIVVTSGK	y7	8357
QconCAT2b	IIVVTSGK	IIVVTSGK	y7	17458
QconCAT2b	IIVVTSGK	IIVVTSGK	y7	32315
QconCAT2b	IIVVTSGK	IIVVTSGK	y7	26296
QconCAT2b	IIVVTSGK	IIVVTSGK	y7	38967
QconCAT2b	IIVVTSGK	IIVVTSGK	y7	61237
QconCAT2b	IIVVTSGK	IIVVTSGK	y7	90829
QconCAT2b	IIVVTSGK	IIVVTSGK	y7	102387
QconCAT2b	IIVVTSGK	IIVVTSGK	y7	33
QconCAT2b	IIVVTSGK	IIVVTSGK	y7	9399
QconCAT2b	IIVVTSGK	IIVVTSGK	y7	20987
QconCAT2b	IIVVTSGK	IIVVTSGK	y7	21268
QconCAT2b	IIVVTSGK	IIVVTSGK	y7	33413
QconCAT2b	IIVVTSGK	IIVVTSGK	y7	9120
QconCAT2b	IIVVTSGK	IIVVTSGK	y7	56936
QconCAT2b	IIVVTSGK	IIVVTSGK	y7	74157
QconCAT2b	IIVVTSGK	IIVVTSGK	y7	101782
QconCAT2b	IIVVTSGK	IIVVTSGK	y7	48192
QconCAT2b	IIVVTSGK	IIVVTSGK	y7	73327
QconCAT2b	IIVVTSGK	IIVVTSGK	y7	95699
QconCAT2b	IIVVTSGK	IIVVTSGK	y6	18
QconCAT2b	IIVVTSGK	IIVVTSGK	y6	60390
QconCAT2b	IIVVTSGK	IIVVTSGK	y6	152223
QconCAT2b	IIVVTSGK	IIVVTSGK	y6	182377
QconCAT2b	IIVVTSGK	IIVVTSGK	y6	225283
QconCAT2b	IIVVTSGK	IIVVTSGK	y6	348502
QconCAT2b	IIVVTSGK	IIVVTSGK	y6	295531
QconCAT2b	IIVVTSGK	IIVVTSGK	y6	255248
QconCAT2b	IIVVTSGK	IIVVTSGK	y6	609057
QconCAT2b	IIVVTSGK	IIVVTSGK	y6	212
QconCAT2b	IIVVTSGK	IIVVTSGK	y6	96118
QconCAT2b	IIVVTSGK	IIVVTSGK	y6	191078
QconCAT2b	IIVVTSGK	IIVVTSGK	y6	362125
QconCAT2b	IIVVTSGK	IIVVTSGK	y6	292697
QconCAT2b	IIVVTSGK	IIVVTSGK	y6	439772
QconCAT2b	IIVVTSGK	IIVVTSGK	y6	686125
QconCAT2b	IIVVTSGK	IIVVTSGK	y6	973794
QconCAT2b	IIVVTSGK	IIVVTSGK	y6	1103534
QconCAT2b	IIVVTSGK	IIVVTSGK	y6	227
QconCAT2b	IIVVTSGK	IIVVTSGK	y6	109253
QconCAT2b	IIVVTSGK	IIVVTSGK	y6	232712
QconCAT2b	IIVVTSGK	IIVVTSGK	y6	229802
QconCAT2b	IIVVTSGK	IIVVTSGK	y6	362678
QconCAT2b	IIVVTSGK	IIVVTSGK	y6	104131
QconCAT2b	IIVVTSGK	IIVVTSGK	y6	623573
QconCAT2b	IIVVTSGK	IIVVTSGK	y6	803828
QconCAT2b	IIVVTSGK	IIVVTSGK	y6	1084472
QconCAT2b	IIVVTSGK	IIVVTSGK	y6	535512
QconCAT2b	IIVVTSGK	IIVVTSGK	y6	787602
QconCAT2b	IIVVTSGK	IIVVTSGK	y6	1033460
QconCAT2b	IIVVTSGK	IIVVTSGK	y5	2
QconCAT2b	IIVVTSGK	IIVVTSGK	y5	8039
QconCAT2b	IIVVTSGK	IIVVTSGK	y5	20236
QconCAT2b	IIVVTSGK	IIVVTSGK	y5	24353
QconCAT2b	IIVVTSGK	IIVVTSGK	y5	30392
QconCAT2b	IIVVTSGK	IIVVTSGK	y5	47029
QconCAT2b	IIVVTSGK	IIVVTSGK	y5	40333
QconCAT2b	IIVVTSGK	IIVVTSGK	y5	34494
QconCAT2b	IIVVTSGK	IIVVTSGK	y5	83915
QconCAT2b	IIVVTSGK	IIVVTSGK	y5	43
QconCAT2b	IIVVTSGK	IIVVTSGK	y5	12913
QconCAT2b	IIVVTSGK	IIVVTSGK	y5	25488
QconCAT2b	IIVVTSGK	IIVVTSGK	y5	49784
QconCAT2b	IIVVTSGK	IIVVTSGK	y5	38860
QconCAT2b	IIVVTSGK	IIVVTSGK	y5	59717
QconCAT2b	IIVVTSGK	IIVVTSGK	y5	94352
QconCAT2b	IIVVTSGK	IIVVTSGK	y5	135923
QconCAT2b	IIVVTSGK	IIVVTSGK	y5	156698
QconCAT2b	IIVVTSGK	IIVVTSGK	y5	32
QconCAT2b	IIVVTSGK	IIVVTSGK	y5	15248
QconCAT2b	IIVVTSGK	IIVVTSGK	y5	32125
QconCAT2b	IIVVTSGK	IIVVTSGK	y5	31313
QconCAT2b	IIVVTSGK	IIVVTSGK	y5	49006
QconCAT2b	IIVVTSGK	IIVVTSGK	y5	14178
QconCAT2b	IIVVTSGK	IIVVTSGK	y5	87303
QconCAT2b	IIVVTSGK	IIVVTSGK	y5	113232
QconCAT2b	IIVVTSGK	IIVVTSGK	y5	154802
QconCAT2b	IIVVTSGK	IIVVTSGK	y5	74515
QconCAT2b	IIVVTSGK	IIVVTSGK	y5	110141
QconCAT2b	IIVVTSGK	IIVVTSGK	y5	145854
QconCAT2b	IIVVTSGK	IIVVTSGK	y7	4051
QconCAT2b	IIVVTSGK	IIVVTSGK	y7	21841
QconCAT2b	IIVVTSGK	IIVVTSGK	y7	10784
QconCAT2b	IIVVTSGK	IIVVTSGK	y7	40711
QconCAT2b	IIVVTSGK	IIVVTSGK	y7	9652
QconCAT2b	IIVVTSGK	IIVVTSGK	y7	9152
QconCAT2b	IIVVTSGK	IIVVTSGK	y7	7334
QconCAT2b	IIVVTSGK	IIVVTSGK	y7	12077
QconCAT2b	IIVVTSGK	IIVVTSGK	y7	14725
QconCAT2b	IIVVTSGK	IIVVTSGK	y7	6881
QconCAT2b	IIVVTSGK	IIVVTSGK	y7	12528
QconCAT2b	IIVVTSGK	IIVVTSGK	y7	13165
QconCAT2b	IIVVTSGK	IIVVTSGK	y7	33047
QconCAT2b	IIVVTSGK	IIVVTSGK	y7	96
QconCAT2b	IIVVTSGK	IIVVTSGK	y7	28066
QconCAT2b	IIVVTSGK	IIVVTSGK	y7	11815
QconCAT2b	IIVVTSGK	IIVVTSGK	y7	18588
QconCAT2b	IIVVTSGK	IIVVTSGK	y7	16156
QconCAT2b	IIVVTSGK	IIVVTSGK	y7	5151
QconCAT2b	IIVVTSGK	IIVVTSGK	y7	46828
QconCAT2b	IIVVTSGK	IIVVTSGK	y7	255
QconCAT2b	IIVVTSGK	IIVVTSGK	y7	17902
QconCAT2b	IIVVTSGK	IIVVTSGK	y7	13524
QconCAT2b	IIVVTSGK	IIVVTSGK	y7	5597
QconCAT2b	IIVVTSGK	IIVVTSGK	y7	41725
QconCAT2b	IIVVTSGK	IIVVTSGK	y7	24436
QconCAT2b	IIVVTSGK	IIVVTSGK	y7	35156
QconCAT2b	IIVVTSGK	IIVVTSGK	y7	8887
QconCAT2b	IIVVTSGK	IIVVTSGK	y7	26653
QconCAT2b	IIVVTSGK	IIVVTSGK	y7	4830
QconCAT2b	IIVVTSGK	IIVVTSGK	y6	41805
QconCAT2b	IIVVTSGK	IIVVTSGK	y6	236845
QconCAT2b	IIVVTSGK	IIVVTSGK	y6	120758
QconCAT2b	IIVVTSGK	IIVVTSGK	y6	440863
QconCAT2b	IIVVTSGK	IIVVTSGK	y6	103839
QconCAT2b	IIVVTSGK	IIVVTSGK	y6	100390
QconCAT2b	IIVVTSGK	IIVVTSGK	y6	78794
QconCAT2b	IIVVTSGK	IIVVTSGK	y6	135815
QconCAT2b	IIVVTSGK	IIVVTSGK	y6	162163
QconCAT2b	IIVVTSGK	IIVVTSGK	y6	74223
QconCAT2b	IIVVTSGK	IIVVTSGK	y6	141788
QconCAT2b	IIVVTSGK	IIVVTSGK	y6	141933
QconCAT2b	IIVVTSGK	IIVVTSGK	y6	360231
QconCAT2b	IIVVTSGK	IIVVTSGK	y6	830
QconCAT2b	IIVVTSGK	IIVVTSGK	y6	308296
QconCAT2b	IIVVTSGK	IIVVTSGK	y6	130851
QconCAT2b	IIVVTSGK	IIVVTSGK	y6	201262
QconCAT2b	IIVVTSGK	IIVVTSGK	y6	176479
QconCAT2b	IIVVTSGK	IIVVTSGK	y6	54027
QconCAT2b	IIVVTSGK	IIVVTSGK	y6	509373
QconCAT2b	IIVVTSGK	IIVVTSGK	y6	2646
QconCAT2b	IIVVTSGK	IIVVTSGK	y6	195272
QconCAT2b	IIVVTSGK	IIVVTSGK	y6	146436
QconCAT2b	IIVVTSGK	IIVVTSGK	y6	61783
QconCAT2b	IIVVTSGK	IIVVTSGK	y6	450761
QconCAT2b	IIVVTSGK	IIVVTSGK	y6	264493
QconCAT2b	IIVVTSGK	IIVVTSGK	y6	368220
QconCAT2b	IIVVTSGK	IIVVTSGK	y6	93216
QconCAT2b	IIVVTSGK	IIVVTSGK	y6	284700
QconCAT2b	IIVVTSGK	IIVVTSGK	y6	48945
QconCAT2b	IIVVTSGK	IIVVTSGK	y5	5786
QconCAT2b	IIVVTSGK	IIVVTSGK	y5	31435
QconCAT2b	IIVVTSGK	IIVVTSGK	y5	15679
QconCAT2b	IIVVTSGK	IIVVTSGK	y5	58239
QconCAT2b	IIVVTSGK	IIVVTSGK	y5	13939
QconCAT2b	IIVVTSGK	IIVVTSGK	y5	13321
QconCAT2b	IIVVTSGK	IIVVTSGK	y5	10706
QconCAT2b	IIVVTSGK	IIVVTSGK	y5	17766
QconCAT2b	IIVVTSGK	IIVVTSGK	y5	21475
QconCAT2b	IIVVTSGK	IIVVTSGK	y5	9749
QconCAT2b	IIVVTSGK	IIVVTSGK	y5	18778
QconCAT2b	IIVVTSGK	IIVVTSGK	y5	18751
QconCAT2b	IIVVTSGK	IIVVTSGK	y5	49312
QconCAT2b	IIVVTSGK	IIVVTSGK	y5	119
QconCAT2b	IIVVTSGK	IIVVTSGK	y5	40804
QconCAT2b	IIVVTSGK	IIVVTSGK	y5	17579
QconCAT2b	IIVVTSGK	IIVVTSGK	y5	26715
QconCAT2b	IIVVTSGK	IIVVTSGK	y5	23248
QconCAT2b	IIVVTSGK	IIVVTSGK	y5	7368
QconCAT2b	IIVVTSGK	IIVVTSGK	y5	69039
QconCAT2b	IIVVTSGK	IIVVTSGK	y5	376
QconCAT2b	IIVVTSGK	IIVVTSGK	y5	25394
QconCAT2b	IIVVTSGK	IIVVTSGK	y5	19637
QconCAT2b	IIVVTSGK	IIVVTSGK	y5	8071
QconCAT2b	IIVVTSGK	IIVVTSGK	y5	62172
QconCAT2b	IIVVTSGK	IIVVTSGK	y5	36413
QconCAT2b	IIVVTSGK	IIVVTSGK	y5	49400
QconCAT2b	IIVVTSGK	IIVVTSGK	y5	12222
QconCAT2b	IIVVTSGK	IIVVTSGK	y5	37987
QconCAT2b	IIVVTSGK	IIVVTSGK	y5	6495
QconCAT2b	IIVVTSGK	IIVVTSGK	b4	353
QconCAT2b	IIVVTSGK	IIVVTSGK	b4	2095
QconCAT2b	IIVVTSGK	IIVVTSGK	b4	953
QconCAT2b	IIVVTSGK	IIVVTSGK	b4	3448
QconCAT2b	IIVVTSGK	IIVVTSGK	b4	835
QconCAT2b	IIVVTSGK	IIVVTSGK	b4	988
QconCAT2b	IIVVTSGK	IIVVTSGK	b4	640
QconCAT2b	IIVVTSGK	IIVVTSGK	b4	1074
QconCAT2b	IIVVTSGK	IIVVTSGK	b4	1263
QconCAT2b	IIVVTSGK	IIVVTSGK	b4	530
QconCAT2b	IIVVTSGK	IIVVTSGK	b4	1147
QconCAT2b	IIVVTSGK	IIVVTSGK	b4	1101
QconCAT2b	IIVVTSGK	IIVVTSGK	b4	2939
QconCAT2b	IIVVTSGK	IIVVTSGK	b4	12
QconCAT2b	IIVVTSGK	IIVVTSGK	b4	2494
QconCAT2b	IIVVTSGK	IIVVTSGK	b4	1024
QconCAT2b	IIVVTSGK	IIVVTSGK	b4	1497
QconCAT2b	IIVVTSGK	IIVVTSGK	b4	1364
QconCAT2b	IIVVTSGK	IIVVTSGK	b4	508
QconCAT2b	IIVVTSGK	IIVVTSGK	b4	4002
QconCAT2b	IIVVTSGK	IIVVTSGK	b4	34
QconCAT2b	IIVVTSGK	IIVVTSGK	b4	1566
QconCAT2b	IIVVTSGK	IIVVTSGK	b4	1119
QconCAT2b	IIVVTSGK	IIVVTSGK	b4	524
QconCAT2b	IIVVTSGK	IIVVTSGK	b4	3602
QconCAT2b	IIVVTSGK	IIVVTSGK	b4	2040
QconCAT2b	IIVVTSGK	IIVVTSGK	b4	2732
QconCAT2b	IIVVTSGK	IIVVTSGK	b4	738
QconCAT2b	IIVVTSGK	IIVVTSGK	b4	2128
QconCAT2b	IIVVTSGK	IIVVTSGK	b4	431
QconCAT2b	IIVVTSGK	IIVVTSGK	b5	104
QconCAT2b	IIVVTSGK	IIVVTSGK	b5	379
QconCAT2b	IIVVTSGK	IIVVTSGK	b5	176
QconCAT2b	IIVVTSGK	IIVVTSGK	b5	660
QconCAT2b	IIVVTSGK	IIVVTSGK	b5	169
QconCAT2b	IIVVTSGK	IIVVTSGK	b5	110
QconCAT2b	IIVVTSGK	IIVVTSGK	b5	140
QconCAT2b	IIVVTSGK	IIVVTSGK	b5	268
QconCAT2b	IIVVTSGK	IIVVTSGK	b5	255
QconCAT2b	IIVVTSGK	IIVVTSGK	b5	138
QconCAT2b	IIVVTSGK	IIVVTSGK	b5	287
QconCAT2b	IIVVTSGK	IIVVTSGK	b5	203
QconCAT2b	IIVVTSGK	IIVVTSGK	b5	563
QconCAT2b	IIVVTSGK	IIVVTSGK	b5	6
QconCAT2b	IIVVTSGK	IIVVTSGK	b5	475
QconCAT2b	IIVVTSGK	IIVVTSGK	b5	263
QconCAT2b	IIVVTSGK	IIVVTSGK	b5	298
QconCAT2b	IIVVTSGK	IIVVTSGK	b5	282
QconCAT2b	IIVVTSGK	IIVVTSGK	b5	83
QconCAT2b	IIVVTSGK	IIVVTSGK	b5	729
QconCAT2b	IIVVTSGK	IIVVTSGK	b5	5
QconCAT2b	IIVVTSGK	IIVVTSGK	b5	294
QconCAT2b	IIVVTSGK	IIVVTSGK	b5	231
QconCAT2b	IIVVTSGK	IIVVTSGK	b5	107
QconCAT2b	IIVVTSGK	IIVVTSGK	b5	685
QconCAT2b	IIVVTSGK	IIVVTSGK	b5	408
QconCAT2b	IIVVTSGK	IIVVTSGK	b5	623
QconCAT2b	IIVVTSGK	IIVVTSGK	b5	142
QconCAT2b	IIVVTSGK	IIVVTSGK	b5	454
QconCAT2b	IIVVTSGK	IIVVTSGK	b5	82
QconCAT2b	LSDYGVQLR	LSDYGVQLR	y7	4050
QconCAT2b	LSDYGVQLR	LSDYGVQLR	y7	26452
QconCAT2b	LSDYGVQLR	LSDYGVQLR	y7	28566
QconCAT2b	LSDYGVQLR	LSDYGVQLR	y7	22660
QconCAT2b	LSDYGVQLR	LSDYGVQLR	y7	22526
QconCAT2b	LSDYGVQLR	LSDYGVQLR	y7	29501
QconCAT2b	LSDYGVQLR	LSDYGVQLR	y7	21466
QconCAT2b	LSDYGVQLR	LSDYGVQLR	y7	12900
QconCAT2b	LSDYGVQLR	LSDYGVQLR	y7	24499
QconCAT2b	LSDYGVQLR	LSDYGVQLR	y7	24706
QconCAT2b	LSDYGVQLR	LSDYGVQLR	y7	29765
QconCAT2b	LSDYGVQLR	LSDYGVQLR	y7	26918
QconCAT2b	LSDYGVQLR	LSDYGVQLR	y7	31677
QconCAT2b	LSDYGVQLR	LSDYGVQLR	y7	18534
QconCAT2b	LSDYGVQLR	LSDYGVQLR	y7	23632
QconCAT2b	LSDYGVQLR	LSDYGVQLR	y7	32693
QconCAT2b	LSDYGVQLR	LSDYGVQLR	y7	38982
QconCAT2b	LSDYGVQLR	LSDYGVQLR	y7	37343
QconCAT2b	LSDYGVQLR	LSDYGVQLR	y7	26746
QconCAT2b	LSDYGVQLR	LSDYGVQLR	y7	24928
QconCAT2b	LSDYGVQLR	LSDYGVQLR	y7	24200
QconCAT2b	LSDYGVQLR	LSDYGVQLR	y7	23956
QconCAT2b	LSDYGVQLR	LSDYGVQLR	y7	28363
QconCAT2b	LSDYGVQLR	LSDYGVQLR	y7	6226
QconCAT2b	LSDYGVQLR	LSDYGVQLR	y7	33053
QconCAT2b	LSDYGVQLR	LSDYGVQLR	y7	35226
QconCAT2b	LSDYGVQLR	LSDYGVQLR	y7	34548
QconCAT2b	LSDYGVQLR	LSDYGVQLR	y7	15019
QconCAT2b	LSDYGVQLR	LSDYGVQLR	y7	19615
QconCAT2b	LSDYGVQLR	LSDYGVQLR	y7	23660
QconCAT2b	LSDYGVQLR	LSDYGVQLR	y6	1583
QconCAT2b	LSDYGVQLR	LSDYGVQLR	y6	11155
QconCAT2b	LSDYGVQLR	LSDYGVQLR	y6	11609
QconCAT2b	LSDYGVQLR	LSDYGVQLR	y6	9913
QconCAT2b	LSDYGVQLR	LSDYGVQLR	y6	9437
QconCAT2b	LSDYGVQLR	LSDYGVQLR	y6	11823
QconCAT2b	LSDYGVQLR	LSDYGVQLR	y6	8947
QconCAT2b	LSDYGVQLR	LSDYGVQLR	y6	5752
QconCAT2b	LSDYGVQLR	LSDYGVQLR	y6	10316
QconCAT2b	LSDYGVQLR	LSDYGVQLR	y6	10452
QconCAT2b	LSDYGVQLR	LSDYGVQLR	y6	12099
QconCAT2b	LSDYGVQLR	LSDYGVQLR	y6	10833
QconCAT2b	LSDYGVQLR	LSDYGVQLR	y6	12682
QconCAT2b	LSDYGVQLR	LSDYGVQLR	y6	7590
QconCAT2b	LSDYGVQLR	LSDYGVQLR	y6	10470
QconCAT2b	LSDYGVQLR	LSDYGVQLR	y6	13786
QconCAT2b	LSDYGVQLR	LSDYGVQLR	y6	16209
QconCAT2b	LSDYGVQLR	LSDYGVQLR	y6	15358
QconCAT2b	LSDYGVQLR	LSDYGVQLR	y6	11261
QconCAT2b	LSDYGVQLR	LSDYGVQLR	y6	10130
QconCAT2b	LSDYGVQLR	LSDYGVQLR	y6	9689
QconCAT2b	LSDYGVQLR	LSDYGVQLR	y6	10638
QconCAT2b	LSDYGVQLR	LSDYGVQLR	y6	12442
QconCAT2b	LSDYGVQLR	LSDYGVQLR	y6	2712
QconCAT2b	LSDYGVQLR	LSDYGVQLR	y6	13383
QconCAT2b	LSDYGVQLR	LSDYGVQLR	y6	14092
QconCAT2b	LSDYGVQLR	LSDYGVQLR	y6	14237
QconCAT2b	LSDYGVQLR	LSDYGVQLR	y6	6313
QconCAT2b	LSDYGVQLR	LSDYGVQLR	y6	8076
QconCAT2b	LSDYGVQLR	LSDYGVQLR	y6	10520
QconCAT2b	LSDYGVQLR	LSDYGVQLR	y5	2352
QconCAT2b	LSDYGVQLR	LSDYGVQLR	y5	15853
QconCAT2b	LSDYGVQLR	LSDYGVQLR	y5	16899
QconCAT2b	LSDYGVQLR	LSDYGVQLR	y5	13329
QconCAT2b	LSDYGVQLR	LSDYGVQLR	y5	12895
QconCAT2b	LSDYGVQLR	LSDYGVQLR	y5	17845
QconCAT2b	LSDYGVQLR	LSDYGVQLR	y5	13329
QconCAT2b	LSDYGVQLR	LSDYGVQLR	y5	7901
QconCAT2b	LSDYGVQLR	LSDYGVQLR	y5	14933
QconCAT2b	LSDYGVQLR	LSDYGVQLR	y5	15413
QconCAT2b	LSDYGVQLR	LSDYGVQLR	y5	17401
QconCAT2b	LSDYGVQLR	LSDYGVQLR	y5	16629
QconCAT2b	LSDYGVQLR	LSDYGVQLR	y5	18721
QconCAT2b	LSDYGVQLR	LSDYGVQLR	y5	11223
QconCAT2b	LSDYGVQLR	LSDYGVQLR	y5	14298
QconCAT2b	LSDYGVQLR	LSDYGVQLR	y5	18960
QconCAT2b	LSDYGVQLR	LSDYGVQLR	y5	22766
QconCAT2b	LSDYGVQLR	LSDYGVQLR	y5	21602
QconCAT2b	LSDYGVQLR	LSDYGVQLR	y5	16343
QconCAT2b	LSDYGVQLR	LSDYGVQLR	y5	15678
QconCAT2b	LSDYGVQLR	LSDYGVQLR	y5	15168
QconCAT2b	LSDYGVQLR	LSDYGVQLR	y5	14514
QconCAT2b	LSDYGVQLR	LSDYGVQLR	y5	16583
QconCAT2b	LSDYGVQLR	LSDYGVQLR	y5	3638
QconCAT2b	LSDYGVQLR	LSDYGVQLR	y5	19286
QconCAT2b	LSDYGVQLR	LSDYGVQLR	y5	21381
QconCAT2b	LSDYGVQLR	LSDYGVQLR	y5	20988
QconCAT2b	LSDYGVQLR	LSDYGVQLR	y5	8815
QconCAT2b	LSDYGVQLR	LSDYGVQLR	y5	12560
QconCAT2b	LSDYGVQLR	LSDYGVQLR	y5	14862
QconCAT2b	LSDYGVQLR	LSDYGVQLR	b6	204
QconCAT2b	LSDYGVQLR	LSDYGVQLR	b6	984
QconCAT2b	LSDYGVQLR	LSDYGVQLR	b6	1224
QconCAT2b	LSDYGVQLR	LSDYGVQLR	b6	940
QconCAT2b	LSDYGVQLR	LSDYGVQLR	b6	902
QconCAT2b	LSDYGVQLR	LSDYGVQLR	b6	1050
QconCAT2b	LSDYGVQLR	LSDYGVQLR	b6	801
QconCAT2b	LSDYGVQLR	LSDYGVQLR	b6	484
QconCAT2b	LSDYGVQLR	LSDYGVQLR	b6	1036
QconCAT2b	LSDYGVQLR	LSDYGVQLR	b6	974
QconCAT2b	LSDYGVQLR	LSDYGVQLR	b6	1123
QconCAT2b	LSDYGVQLR	LSDYGVQLR	b6	974
QconCAT2b	LSDYGVQLR	LSDYGVQLR	b6	1157
QconCAT2b	LSDYGVQLR	LSDYGVQLR	b6	712
QconCAT2b	LSDYGVQLR	LSDYGVQLR	b6	888
QconCAT2b	LSDYGVQLR	LSDYGVQLR	b6	1070
QconCAT2b	LSDYGVQLR	LSDYGVQLR	b6	1291
QconCAT2b	LSDYGVQLR	LSDYGVQLR	b6	1258
QconCAT2b	LSDYGVQLR	LSDYGVQLR	b6	1013
QconCAT2b	LSDYGVQLR	LSDYGVQLR	b6	1020
QconCAT2b	LSDYGVQLR	LSDYGVQLR	b6	889
QconCAT2b	LSDYGVQLR	LSDYGVQLR	b6	796
QconCAT2b	LSDYGVQLR	LSDYGVQLR	b6	1037
QconCAT2b	LSDYGVQLR	LSDYGVQLR	b6	322
QconCAT2b	LSDYGVQLR	LSDYGVQLR	b6	1098
QconCAT2b	LSDYGVQLR	LSDYGVQLR	b6	1301
QconCAT2b	LSDYGVQLR	LSDYGVQLR	b6	1106
QconCAT2b	LSDYGVQLR	LSDYGVQLR	b6	516
QconCAT2b	LSDYGVQLR	LSDYGVQLR	b6	802
QconCAT2b	LSDYGVQLR	LSDYGVQLR	b6	901
QconCAT2b	LSDYGVQLR	LSDYGVQLR	y8	5276
QconCAT2b	LSDYGVQLR	LSDYGVQLR	y8	23976
QconCAT2b	LSDYGVQLR	LSDYGVQLR	y8	12604
QconCAT2b	LSDYGVQLR	LSDYGVQLR	y8	49485
QconCAT2b	LSDYGVQLR	LSDYGVQLR	y8	12555
QconCAT2b	LSDYGVQLR	LSDYGVQLR	y8	11452
QconCAT2b	LSDYGVQLR	LSDYGVQLR	y8	10256
QconCAT2b	LSDYGVQLR	LSDYGVQLR	y8	16098
QconCAT2b	LSDYGVQLR	LSDYGVQLR	y8	18858
QconCAT2b	LSDYGVQLR	LSDYGVQLR	y8	6168
QconCAT2b	LSDYGVQLR	LSDYGVQLR	y8	15110
QconCAT2b	LSDYGVQLR	LSDYGVQLR	y8	17075
QconCAT2b	LSDYGVQLR	LSDYGVQLR	y8	40807
QconCAT2b	LSDYGVQLR	LSDYGVQLR	y8	86
QconCAT2b	LSDYGVQLR	LSDYGVQLR	y8	35308
QconCAT2b	LSDYGVQLR	LSDYGVQLR	y8	15900
QconCAT2b	LSDYGVQLR	LSDYGVQLR	y8	23359
QconCAT2b	LSDYGVQLR	LSDYGVQLR	y8	20964
QconCAT2b	LSDYGVQLR	LSDYGVQLR	y8	5204
QconCAT2b	LSDYGVQLR	LSDYGVQLR	y8	40701
QconCAT2b	LSDYGVQLR	LSDYGVQLR	y8	225
QconCAT2b	LSDYGVQLR	LSDYGVQLR	y8	22918
QconCAT2b	LSDYGVQLR	LSDYGVQLR	y8	16634
QconCAT2b	LSDYGVQLR	LSDYGVQLR	y8	6695
QconCAT2b	LSDYGVQLR	LSDYGVQLR	y8	57147
QconCAT2b	LSDYGVQLR	LSDYGVQLR	y8	34609
QconCAT2b	LSDYGVQLR	LSDYGVQLR	y8	42460
QconCAT2b	LSDYGVQLR	LSDYGVQLR	y8	11275
QconCAT2b	LSDYGVQLR	LSDYGVQLR	y8	34948
QconCAT2b	LSDYGVQLR	LSDYGVQLR	y8	5737
QconCAT2b	LSDYGVQLR	LSDYGVQLR	y7	12537
QconCAT2b	LSDYGVQLR	LSDYGVQLR	y7	61736
QconCAT2b	LSDYGVQLR	LSDYGVQLR	y7	32083
QconCAT2b	LSDYGVQLR	LSDYGVQLR	y7	119243
QconCAT2b	LSDYGVQLR	LSDYGVQLR	y7	29476
QconCAT2b	LSDYGVQLR	LSDYGVQLR	y7	28086
QconCAT2b	LSDYGVQLR	LSDYGVQLR	y7	24710
QconCAT2b	LSDYGVQLR	LSDYGVQLR	y7	38025
QconCAT2b	LSDYGVQLR	LSDYGVQLR	y7	46749
QconCAT2b	LSDYGVQLR	LSDYGVQLR	y7	14438
QconCAT2b	LSDYGVQLR	LSDYGVQLR	y7	35461
QconCAT2b	LSDYGVQLR	LSDYGVQLR	y7	39219
QconCAT2b	LSDYGVQLR	LSDYGVQLR	y7	97687
QconCAT2b	LSDYGVQLR	LSDYGVQLR	y7	288
QconCAT2b	LSDYGVQLR	LSDYGVQLR	y7	85378
QconCAT2b	LSDYGVQLR	LSDYGVQLR	y7	37911
QconCAT2b	LSDYGVQLR	LSDYGVQLR	y7	57900
QconCAT2b	LSDYGVQLR	LSDYGVQLR	y7	49414
QconCAT2b	LSDYGVQLR	LSDYGVQLR	y7	12110
QconCAT2b	LSDYGVQLR	LSDYGVQLR	y7	99478
QconCAT2b	LSDYGVQLR	LSDYGVQLR	y7	538
QconCAT2b	LSDYGVQLR	LSDYGVQLR	y7	53381
QconCAT2b	LSDYGVQLR	LSDYGVQLR	y7	39427
QconCAT2b	LSDYGVQLR	LSDYGVQLR	y7	17153
QconCAT2b	LSDYGVQLR	LSDYGVQLR	y7	135451
QconCAT2b	LSDYGVQLR	LSDYGVQLR	y7	79863
QconCAT2b	LSDYGVQLR	LSDYGVQLR	y7	98800
QconCAT2b	LSDYGVQLR	LSDYGVQLR	y7	27220
QconCAT2b	LSDYGVQLR	LSDYGVQLR	y7	84921
QconCAT2b	LSDYGVQLR	LSDYGVQLR	y7	12878
QconCAT2b	LSDYGVQLR	LSDYGVQLR	y6	5052
QconCAT2b	LSDYGVQLR	LSDYGVQLR	y6	24137
QconCAT2b	LSDYGVQLR	LSDYGVQLR	y6	12918
QconCAT2b	LSDYGVQLR	LSDYGVQLR	y6	49065
QconCAT2b	LSDYGVQLR	LSDYGVQLR	y6	11602
QconCAT2b	LSDYGVQLR	LSDYGVQLR	y6	11239
QconCAT2b	LSDYGVQLR	LSDYGVQLR	y6	10001
QconCAT2b	LSDYGVQLR	LSDYGVQLR	y6	15581
QconCAT2b	LSDYGVQLR	LSDYGVQLR	y6	18406
QconCAT2b	LSDYGVQLR	LSDYGVQLR	y6	6287
QconCAT2b	LSDYGVQLR	LSDYGVQLR	y6	14177
QconCAT2b	LSDYGVQLR	LSDYGVQLR	y6	16733
QconCAT2b	LSDYGVQLR	LSDYGVQLR	y6	40432
QconCAT2b	LSDYGVQLR	LSDYGVQLR	y6	113
QconCAT2b	LSDYGVQLR	LSDYGVQLR	y6	34408
QconCAT2b	LSDYGVQLR	LSDYGVQLR	y6	15719
QconCAT2b	LSDYGVQLR	LSDYGVQLR	y6	23719
QconCAT2b	LSDYGVQLR	LSDYGVQLR	y6	19341
QconCAT2b	LSDYGVQLR	LSDYGVQLR	y6	4938
QconCAT2b	LSDYGVQLR	LSDYGVQLR	y6	40127
QconCAT2b	LSDYGVQLR	LSDYGVQLR	y6	300
QconCAT2b	LSDYGVQLR	LSDYGVQLR	y6	22420
QconCAT2b	LSDYGVQLR	LSDYGVQLR	y6	17106
QconCAT2b	LSDYGVQLR	LSDYGVQLR	y6	6773
QconCAT2b	LSDYGVQLR	LSDYGVQLR	y6	56639
QconCAT2b	LSDYGVQLR	LSDYGVQLR	y6	32931
QconCAT2b	LSDYGVQLR	LSDYGVQLR	y6	42125
QconCAT2b	LSDYGVQLR	LSDYGVQLR	y6	11357
QconCAT2b	LSDYGVQLR	LSDYGVQLR	y6	35235
QconCAT2b	LSDYGVQLR	LSDYGVQLR	y6	5471
QconCAT2b	LSDYGVQLR	LSDYGVQLR	y5	7143
QconCAT2b	LSDYGVQLR	LSDYGVQLR	y5	34171
QconCAT2b	LSDYGVQLR	LSDYGVQLR	y5	17655
QconCAT2b	LSDYGVQLR	LSDYGVQLR	y5	68183
QconCAT2b	LSDYGVQLR	LSDYGVQLR	y5	16691
QconCAT2b	LSDYGVQLR	LSDYGVQLR	y5	15692
QconCAT2b	LSDYGVQLR	LSDYGVQLR	y5	13860
QconCAT2b	LSDYGVQLR	LSDYGVQLR	y5	21180
QconCAT2b	LSDYGVQLR	LSDYGVQLR	y5	25237
QconCAT2b	LSDYGVQLR	LSDYGVQLR	y5	8935
QconCAT2b	LSDYGVQLR	LSDYGVQLR	y5	20179
QconCAT2b	LSDYGVQLR	LSDYGVQLR	y5	22782
QconCAT2b	LSDYGVQLR	LSDYGVQLR	y5	55518
QconCAT2b	LSDYGVQLR	LSDYGVQLR	y5	139
QconCAT2b	LSDYGVQLR	LSDYGVQLR	y5	47710
QconCAT2b	LSDYGVQLR	LSDYGVQLR	y5	20826
QconCAT2b	LSDYGVQLR	LSDYGVQLR	y5	31596
QconCAT2b	LSDYGVQLR	LSDYGVQLR	y5	26733
QconCAT2b	LSDYGVQLR	LSDYGVQLR	y5	7171
QconCAT2b	LSDYGVQLR	LSDYGVQLR	y5	60180
QconCAT2b	LSDYGVQLR	LSDYGVQLR	y5	376
QconCAT2b	LSDYGVQLR	LSDYGVQLR	y5	30379
QconCAT2b	LSDYGVQLR	LSDYGVQLR	y5	22949
QconCAT2b	LSDYGVQLR	LSDYGVQLR	y5	9628
QconCAT2b	LSDYGVQLR	LSDYGVQLR	y5	78914
QconCAT2b	LSDYGVQLR	LSDYGVQLR	y5	45922
QconCAT2b	LSDYGVQLR	LSDYGVQLR	y5	57871
QconCAT2b	LSDYGVQLR	LSDYGVQLR	y5	15650
QconCAT2b	LSDYGVQLR	LSDYGVQLR	y5	48351
QconCAT2b	LSDYGVQLR	LSDYGVQLR	y5	7139
QconCAT2b	LSDYGVQLR	LSDYGVQLR	b5	418
QconCAT2b	LSDYGVQLR	LSDYGVQLR	b5	1832
QconCAT2b	LSDYGVQLR	LSDYGVQLR	b5	968
QconCAT2b	LSDYGVQLR	LSDYGVQLR	b5	3459
QconCAT2b	LSDYGVQLR	LSDYGVQLR	b5	858
QconCAT2b	LSDYGVQLR	LSDYGVQLR	b5	880
QconCAT2b	LSDYGVQLR	LSDYGVQLR	b5	694
QconCAT2b	LSDYGVQLR	LSDYGVQLR	b5	1241
QconCAT2b	LSDYGVQLR	LSDYGVQLR	b5	1498
QconCAT2b	LSDYGVQLR	LSDYGVQLR	b5	516
QconCAT2b	LSDYGVQLR	LSDYGVQLR	b5	1085
QconCAT2b	LSDYGVQLR	LSDYGVQLR	b5	1294
QconCAT2b	LSDYGVQLR	LSDYGVQLR	b5	2967
QconCAT2b	LSDYGVQLR	LSDYGVQLR	b5	10
QconCAT2b	LSDYGVQLR	LSDYGVQLR	b5	2704
QconCAT2b	LSDYGVQLR	LSDYGVQLR	b5	1143
QconCAT2b	LSDYGVQLR	LSDYGVQLR	b5	1604
QconCAT2b	LSDYGVQLR	LSDYGVQLR	b5	1504
QconCAT2b	LSDYGVQLR	LSDYGVQLR	b5	486
QconCAT2b	LSDYGVQLR	LSDYGVQLR	b5	2817
QconCAT2b	LSDYGVQLR	LSDYGVQLR	b5	13
QconCAT2b	LSDYGVQLR	LSDYGVQLR	b5	1602
QconCAT2b	LSDYGVQLR	LSDYGVQLR	b5	1143
QconCAT2b	LSDYGVQLR	LSDYGVQLR	b5	545
QconCAT2b	LSDYGVQLR	LSDYGVQLR	b5	3811
QconCAT2b	LSDYGVQLR	LSDYGVQLR	b5	2399
QconCAT2b	LSDYGVQLR	LSDYGVQLR	b5	2662
QconCAT2b	LSDYGVQLR	LSDYGVQLR	b5	770
QconCAT2b	LSDYGVQLR	LSDYGVQLR	b5	2331
QconCAT2b	LSDYGVQLR	LSDYGVQLR	b5	365
QconCAT2b	LSDYGVQLR	LSDYGVQLR	b6	537
QconCAT2b	LSDYGVQLR	LSDYGVQLR	b6	2153
QconCAT2b	LSDYGVQLR	LSDYGVQLR	b6	1348
QconCAT2b	LSDYGVQLR	LSDYGVQLR	b6	3972
QconCAT2b	LSDYGVQLR	LSDYGVQLR	b6	1218
QconCAT2b	LSDYGVQLR	LSDYGVQLR	b6	1108
QconCAT2b	LSDYGVQLR	LSDYGVQLR	b6	984
QconCAT2b	LSDYGVQLR	LSDYGVQLR	b6	1539
QconCAT2b	LSDYGVQLR	LSDYGVQLR	b6	1663
QconCAT2b	LSDYGVQLR	LSDYGVQLR	b6	605
QconCAT2b	LSDYGVQLR	LSDYGVQLR	b6	1238
QconCAT2b	LSDYGVQLR	LSDYGVQLR	b6	1440
QconCAT2b	LSDYGVQLR	LSDYGVQLR	b6	3591
QconCAT2b	LSDYGVQLR	LSDYGVQLR	b6	12
QconCAT2b	LSDYGVQLR	LSDYGVQLR	b6	3019
QconCAT2b	LSDYGVQLR	LSDYGVQLR	b6	1406
QconCAT2b	LSDYGVQLR	LSDYGVQLR	b6	2222
QconCAT2b	LSDYGVQLR	LSDYGVQLR	b6	1738
QconCAT2b	LSDYGVQLR	LSDYGVQLR	b6	596
QconCAT2b	LSDYGVQLR	LSDYGVQLR	b6	4504
QconCAT2b	LSDYGVQLR	LSDYGVQLR	b6	41
QconCAT2b	LSDYGVQLR	LSDYGVQLR	b6	2064
QconCAT2b	LSDYGVQLR	LSDYGVQLR	b6	1381
QconCAT2b	LSDYGVQLR	LSDYGVQLR	b6	619
QconCAT2b	LSDYGVQLR	LSDYGVQLR	b6	4550
QconCAT2b	LSDYGVQLR	LSDYGVQLR	b6	2787
QconCAT2b	LSDYGVQLR	LSDYGVQLR	b6	3394
QconCAT2b	LSDYGVQLR	LSDYGVQLR	b6	1039
QconCAT2b	LSDYGVQLR	LSDYGVQLR	b6	3049
QconCAT2b	LSDYGVQLR	LSDYGVQLR	b6	557
QconCAT2b	APVVVPAGVDVK	APVVVPAGVDVK	y9	1684
QconCAT2b	APVVVPAGVDVK	APVVVPAGVDVK	y9	13189
QconCAT2b	APVVVPAGVDVK	APVVVPAGVDVK	y9	13919
QconCAT2b	APVVVPAGVDVK	APVVVPAGVDVK	y9	11567
QconCAT2b	APVVVPAGVDVK	APVVVPAGVDVK	y9	9848
QconCAT2b	APVVVPAGVDVK	APVVVPAGVDVK	y9	13001
QconCAT2b	APVVVPAGVDVK	APVVVPAGVDVK	y9	9079
QconCAT2b	APVVVPAGVDVK	APVVVPAGVDVK	y9	5507
QconCAT2b	APVVVPAGVDVK	APVVVPAGVDVK	y9	12770
QconCAT2b	APVVVPAGVDVK	APVVVPAGVDVK	y9	14713
QconCAT2b	APVVVPAGVDVK	APVVVPAGVDVK	y9	14170
QconCAT2b	APVVVPAGVDVK	APVVVPAGVDVK	y9	11890
QconCAT2b	APVVVPAGVDVK	APVVVPAGVDVK	y9	14538
QconCAT2b	APVVVPAGVDVK	APVVVPAGVDVK	y9	8893
QconCAT2b	APVVVPAGVDVK	APVVVPAGVDVK	y9	11325
QconCAT2b	APVVVPAGVDVK	APVVVPAGVDVK	y9	15612
QconCAT2b	APVVVPAGVDVK	APVVVPAGVDVK	y9	19157
[truncated: 703 more rows]

## Sheet: Fig. 1 B,C
LC-MS data Concentrations of C-terminal peptide in uM (Figure 1 B, C)
FtsA
Time (min)	[C-term] Replicate 1	[C-term] Replicate 2	[C-term] Replicate 3	AVERAGE	STDV
0	0.02	0.01	0.01	0.0133333	0.00471405
20	0.31	0.15	0.22	0.226667	0.0654896
40	0.94	0.4	0.4	0.58	0.254558
60	0.93	0.87	1.02	0.94	0.0616441
90	1.37	1.1	1.46	1.31	0.152971
120	1.6	1.49	1.52	1.53667	0.046428
180	1.87	1.89	1.89	1.88333	0.00942809
240	1.69	2	1.79	1.82667	0.129185
360	1.68	1.99	1.81	1.82667	0.127105
MinE
Time (min)	[C-term] Replicate 1	[C-term] Replicate 2	[C-term] Replicate 3	AVERAGE	STDV
0	0	0	0	0	0
20	0.24	0.22	0.23	0.23	0.00816497
40	0.79	0.61	1.23	0.876667	0.260427
60	1.31	1.54	1.26	1.37	0.121929
90	1.8	1.54	1.76	1.7	0.11431
120	2.01	1.83	2.43	2.09	0.251396
180	4.54	3.31	4.2	4.01667	0.518609
240	5.68	4.69	5.95	5.44	0.541664
360	5.61	7	5.78	6.13	0.619085
MinD
Time (min)	[C-term] Replicate 1	[C-term] Replicate 2	[C-term] Replicate 3	AVERAGE	STDV
0	0.01	0	0.01	0.00666667	0.00471405
20	0.6	0.98	0.79	0.79	0.155134
40	1.66	2.22	2.8	2.22667	0.465427
60	1.94	3.26	2.96	2.72	0.564978
90	3.07	5.21	4.03	4.10333	0.875189
120	3.86	6.38	4.35	4.86333	1.09094
180	3.88	6.69	5.05	5.20667	1.15251
240	4.04	6.87	5.81	5.57333	1.1674
360	4.51	7.18	6.09	5.92667	1.09612

## Sheet: Fig. S1C
Data for Fig. S1: MinE/MinD ratio during cell-free expression as a function of time
Time	Replicate 1	Replicate 2	Relicate 3
0	0	0	0
20	0.4	0.22449	0.291139
40	0.475904	0.274775	0.439286
60	0.675258	0.472393	0.425676
90	0.586319	0.295585	0.436725
120	0.520725	0.286834	0.558621
180	1.1701	0.494768	0.831683
240	1.40594	0.682678	1.0241
330	1.2439	0.97493	0.949097

## Sheet: Fig. S4D
Data for Fig. S4D: wavelength and velocity of MinDE oscillations for different MinE/D ratio
MinE/MinD	Wavelength	Std dev	Velocity	Std dev
0.51	68.51	17.33	0.45	0.283661
0.61	80.9	14.95	0.63	0.18462
0.68	75.46	19.37	0.49	0.339966
0.76	76	30	0.5	0.2
0.88	79.14	20.34	0.52	0.189807
1	88.36	14.3	0.57	0.140065
1.23	76.88	15.63	0.62	0.236608
1.5	91.56	22.4	0.64092	0.18462
1.7	89.23	17.53	0.68	0.224537
2	99.47	18.45	0.58	0.15

## Sheet: Fig. S5D
Data for Fig. S5D: wavelength (left) and velocity (right) values during in situ co-expression of FtsA, MinD and MinE.
Wavelength							Velocity
Replicate 1	Replicate 2	Relicate 3	Average	Std dev			Replicate 1	Replicate 2	Relicate 3	Average	Std dev
88.38	44.21	71.75	68.11	18.2148			0.67	0.26526	0.64575	0.47	0.17
95.76	81.32	62.49	79.85	13.6218			0.57	0.24396	0.44	0.42	0.13
54.72	79.77	94.21	76.23	16.3145			0.32832	0.7977	0.75	0.56	0.18
67.16	102.98	71.14	80.42	16.0302			0.40296	0.89	0.49	0.59	0.21
81.77	66.51	105.33	84.53	15.9685			0.49062	0.458919	0.84264	0.6	0.17
113	83.44	74.15	90.19	16.5644			0.678	0.82	0.42	0.64	0.17
